# Supplementary material for: MicroRNA-34c acts as a bidirectional switch in the maturation of insulin-producing cells derived from mesenchymal stem cells
Source: Oncotarget. 2017 Oct 16;8(63):106844–57. doi: 10.18632/oncotarget.21883 (PMC5739778; doi:10.18632/oncotarget.21883)
Supplement: Supplementary file 2 [file oncotarget-08-106844-s002.xlsx]

## Sheet: Sheet1
Groups I							Group II							Group III
miRNA seq	Feature_ID	IPCs Tpm value	MSCs Tpm value	log2(Fold_change)	p-value	FDR	miRNA seq	Feature_ID	IPCs Tpm value	MSCs Tpm value	log2(Fold_change)	p-value	FDR	miRNA seq	Feature_ID	IPCs Tpm value	MSCs Tpm value	log2(Fold_change)	p-value	FDR
miR-375	mir-375	15295.7	0.84705	14.1403	0	0	miR-29b-3p	mir-29b-1 //mir-29b-2	52.6482	83.8579	-0.671561	0.0514756	0.183719	miR-455-3p	mir-455	68.0391	69.9039	-0.0390086	3.39693e-06	1.90819e-05
miR-146a-3p	mir-146a	121.441	0.0891631	10.4115	2.84433e-61	2.66295e-60	miR-199-5p	mir-199-2 //mir-199-1	187.972	499.67	-1.41045	0.0520308	0.184681	miR-100-3p	mir-100	11.4433	11.8141	-0.0460028	0.0476543	0.171026
miR-1720-3p	mir-1720	164.287	0.133745	10.2625	3.59896e-83	3.94055e-82	miR-18a-5p	mir-18a	39.4751	127.904	-1.69605	0.0543021	0.191689	miR-34a-5p	mir-34a	29.4954	32.1433	-0.124026	0.00582671	0.0241286
miR-222b-3p	mir-222b	426.996	0.980794	8.76606	4.74577e-217	8.28586e-216	miR-9-5p	mir-9-2 //mir-9-1	20.048	25.5452	-0.349594	0.0562098	0.197345	miR-301b-3p	mir-301b	66.9746	76.5019	-0.191883	8.81173e-05	0.00045539
miR-1662	mir-1662	130.49	0.356652	8.5152	7.48866e-66	7.22041e-65	miR-29a-5p	mir-29a	10.8224	10.6996	0.0164652	0.0634363	0.221513	let-7b	let-7b	331.502	382.866	-0.207823	1.88546e-18	1.32392e-17
miR-216b	mir-216b	52.116	0.178326	8.19106	2.74002e-26	2.08241e-25	miR-148a-5p	mir-148a	20.6246	73.8271	-1.83978	0.07498	0.260414	miR-133a-3p	mir-133a-1 //mir-133a-2	30.5599	35.9327	-0.233657	0.0078221	0.0313856
miR-142-5p	mir-142	1599.23	5.88477	8.08618	0	0	miR-30c-2-3p	mir-30c-2	17.3868	64.777	-1.89749	0.0752112	0.259821	miR-16-5p	mir-16-1 //mir-16-2	570.881	677.016	-0.245999	1.46189e-28	1.15168e-27
miR-222b-5p	mir-222b	6.52004	0.0445816	7.19229	0.00152363	0.00726396	miR-1786	mir-1786	3.45961	1.06996	1.69306	0.0766745	0.262768	miR-30c-1-3p	mir-30c-1	45.729	66.6494	-0.543483	0.0248229	0.0943271
miR-147	mir-147	209.662	1.56035	7.07004	2.95771e-104	3.74643e-103	miR-1663-3p	mir-1663	3.06043	1.02538	1.57758	0.0766745	0.262768	miR-30d	mir-30d	4681.04	7816.04	-0.73961	1.36556e-58	1.24247e-57
miR-153-5p	mir-153	59.1683	0.534979	6.7892	8.04541e-30	6.41646e-29	miR-205b	mir-205b	5.14507	3.34362	0.621781	0.0784993	0.266898	miR-218-5p	mir-218-1 //mir-218-2	94.0749	291.474	-1.63149	0.00809297	0.032272
miR-211	mir-211	286.571	2.67489	6.74327	1.2783e-141	1.96615e-140	miR-205a	mir-205a	1.02014	16.1385	-3.98367	0.0785069	0.265526	miR-10a-5p	mir-10a	871.912	2791.74	-1.67891	7.8963e-21	5.66779e-20
miR-204	mir-204-2 //mir-204-1	572.522	5.34979	6.74171	1.16902e-281	2.43609e-280	miR-146c-5p	mir-146c	2864.92	6200.71	-1.11394	0.0809959	0.272517	miR-148a-3p	mir-148a	3661.78	11919	-1.70265	1.00463e-92	1.13858e-91
miR-429-5p	mir-429	19.8263	0.222908	6.47482	8.53737e-10	5.05977e-09	miR-7455-3p	mir-7455	2.43947	0.312071	2.96662	0.0895671	0.292964	let-7g-5p	let-7g	639.984	2123.02	-1.73001	5.22395e-19	3.70843e-18
miR-138-1-3p	mir-138-1	3.14914	0.0445816	6.14237	0.0337507	0.123181	miR-6631-5p	mir-6631	2.7056	0.267489	3.33839	0.0895671	0.292964	miR-365-3p	mir-365-1 //mir-365-2	98.1998	413.36	-2.07361	5.6901e-09	3.34164e-08
miR-200a-5p	mir-200a	91.8572	1.33745	6.10184	1.63563e-44	1.40882e-43	miR-19a-5p	mir-19a	2.57253	0.133745	4.26564	0.0895671	0.292964	miR-146b-5p	mir-146b	377.808	1896.19	-2.32738	3.79704e-54	3.40679e-53
miR-490-5p	mir-490	20.0924	0.312071	6.00863	2.74841e-10	1.64396e-09	miR-1668-3p	mir-1668	2.26206	0.490397	2.20561	0.0895671	0.292964	miR-19a-3p	mir-19a	14.2376	71.9992	-2.33827	0.00515521	0.0214856
miR-130a-5p	mir-130a	33.6647	0.668723	5.65368	9.56913e-17	6.50701e-16	miR-1574-3p	mir-1574	2.39512	0.356652	2.74751	0.0895671	0.292964	miR-22-5p	mir-22	14.9473	77.7948	-2.37979	0.00156721	0.0073899
miR-1618-5p	mir-1618	11.1772	0.222908	5.64797	6.67999e-06	3.65701e-05	miR-1560-3p	mir-1560	2.08464	0.178326	3.54721	0.0895671	0.292964	miR-130b-3p	mir-130b	392.267	2076.92	-2.40454	6.63168e-65	6.30009e-64
miR-1736-3p	mir-1736	4.25799	0.0891631	5.57758	0.0122888	0.0478228	miR-138-5p	mir-138-1 //mir-138-2	2.08464	0.445816	2.22528	0.0895671	0.292964	miR-199-3p	mir-199-2 //mir-199-1	262.487	1398.35	-2.4134	1.11914e-44	9.76978e-44
miR-22-3p	mir-22	26865.8	606.71	5.46862	0	0	miR-1329-3p	mir-1329	2.26206	0.490397	2.20561	0.0895671	0.292964	let-7f-5p	let-7f	3457.8	18555.4	-2.42392	0	0
miR-3523	mir-3523	152.179	3.47736	5.45163	2.48669e-72	2.51e-71	miR-1306-5p	mir-1306	2.08464	0.936213	1.15489	0.0895671	0.292964	miR-30a-5p	mir-30a	2607.71	14614.3	-2.48653	0	0
miR-429-3p	mir-429	1475.97	48.9505	4.91419	0	0	miR-107-5p	mir-107	2.48383	0.401234	2.63005	0.0895671	0.292964	miR-19b-3p	mir-19b	54.6885	363.251	-2.73165	4.74866e-17	3.26344e-16
miR-9-3p	mir-9-1	56.7732	2.05075	4.79098	7.55931e-26	5.67827e-25	miR-15b-3p	mir-15b	2.12899	18.1893	-3.09484	0.104948	0.322839	let-7a-5p	let-7a-3 //let-7a-1 //let-7a-2	1763.69	11899.4	-2.75422	0	0
miR-200b-3p	mir-200b	974.769	38.0726	4.67823	0	0	miR-6606-5p	mir-6606	4.4354	3.52194	0.332694	0.144973	0.439683	let-7j-5p	let-7j	585.296	3966.38	-2.76058	1.54634e-177	2.43642e-176
miR-1434	mir-1434	6.78617	0.312071	4.44265	0.00152363	0.00726396	miR-29b-1-5p	mir-29b-1	6.65311	6.33058	0.07169	0.14669	0.442813	miR-2131-3p	mir-2131	5.94344	40.9704	-2.78521	0.00658839	0.0269373
miR-1454	mir-1454	59.9667	2.76406	4.4393	2.54858e-27	1.95998e-26	miR-1684a-3p	mir-1684a	2.52818	17.6989	-2.80749	0.153357	0.460783	miR-193a-5p	mir-193a	9.09258	64.3758	-2.82376	0.000641919	0.00316549
miR-31-5p	mir-31	190.722	9.22838	4.36925	9.16873e-84	1.02121e-82	miR-3529	mir-3529	1.46368	12.3045	-3.07151	0.171822	0.512687	miR-103-3p	mir-103-2 //mir-103-1	950.729	6827.4	-2.84423	0	0
miR-31-3p	mir-31	5.4999	0.267489	4.36185	0.00436667	0.0188058	miR-1805-3p	mir-1805	1.33062	12.3937	-3.21943	0.171822	0.512687	miR-17-5p	mir-17	121.042	1125.6	-3.21711	1.04238e-70	1.02027e-69
miR-490-3p	mir-490	50.8297	2.67489	4.24812	6.49343e-23	4.76677e-22	miR-20b-3p	mir-20b	2.39512	1.38203	0.79331	0.173292	0.512341	miR-106-5p	mir-106	62.8053	621.779	-3.30744	6.50072e-42	5.45385e-41
miR-130c-5p	mir-130c	8.16114	0.445816	4.19425	0.000178308	0.000899897	let-7g-3p	let-7g	2.7056	1.82784	0.565804	0.173292	0.512341	miR-21-5p	mir-21	20104.6	207907	-3.37034	0	0
miR-200a-3p	mir-200a	551.676	30.2263	4.18994	4.28429e-237	7.90757e-236	miR-10b-5p	mir-10b	40.5839	69.7256	-0.780778	0.180717	0.530651	miR-140-3p	mir-140	424.158	4905.44	-3.53171	0	0
miR-153-3p	mir-153	68.9705	3.78943	4.18593	1.19426e-30	9.64367e-30	miR-10a-3p	mir-10a	0.887081	9.98627	-3.49281	0.190367	0.553951	miR-30e-3p	mir-30e	175.775	2360.59	-3.74735	6.36509e-192	1.08207e-190
miR-146a-5p	mir-146a	607.207	39.4547	3.94392	1.04431e-254	2.04432e-253	miR-183	mir-183	36.459	62.6371	-0.780741	0.193262	0.559853	miR-30a-3p	mir-30a	79.8373	1118.11	-3.80785	5.24114e-94	6.38826e-93
miR-6548-5p	mir-6548	5.9878	0.401234	3.89951	0.00436667	0.0188058	miR-99a-3p	mir-99a	3.8588	2.80864	0.458282	0.212401	0.612551	miR-489-3p	mir-489	1.6411	24.6536	-3.90906	0.00604579	0.0248763
miR-26a-5p	mir-26a	20822.4	1475.69	3.81867	0	0	miR-460b-5p	mir-460b	2.39512	15.7819	-2.7201	0.214884	0.616957	miR-20a-5p	mir-20a	92.9661	1424.65	-3.93776	3.2148e-125	4.32658e-124
miR-21-3p	mir-21	251.887	18.9026	3.73612	5.78485e-104	7.18656e-103	miR-6665-5p	mir-6665	1.10885	0.401234	1.46655	0.225657	0.615081	miR-20b-5p	mir-20b	62.2287	1023.15	-4.03929	5.11268e-93	6.11628e-92
miR-34a-3p	mir-34a	13.6167	1.02538	3.73115	4.14384e-06	2.30769e-05	miR-6648-3p	mir-6648-1 //mir-6648-2	1.50804	0.84705	0.832154	0.225657	0.615081	let-7c-5p	let-7c	122.284	2550.06	-4.38223	1.70025e-256	3.43237e-255
miR-128-2-5p	mir-128-2	3.99186	0.312071	3.67712	0.0337507	0.123181	miR-6645-5p	mir-6645	1.1532	0.178326	2.69306	0.225657	0.615081	miR-101-3p	mir-101-1 //mir-101-2	207.533	4445.67	-4.42099	0	0
miR-135a-3-3p	mir-135a-3	5.10071	0.401234	3.66818	0.00436667	0.0188058	miR-6615-5p	mir-6615	1.55239	0.624142	1.31455	0.225657	0.615081	miR-24-3p	mir-24	114.655	2744.8	-4.58133	1.29051e-290	2.7789e-289
miR-26a-3p	mir-26a	34.197	2.71947	3.65247	3.48596e-15	2.27467e-14	miR-6586-5p	mir-6586	1.10885	0.668723	0.729584	0.225657	0.615081	miR-1781-3p	mir-1781	0.975789	23.6728	-4.60052	0.0018546	0.00868167
miR-200b-5p	mir-200b	28.3422	2.27366	3.63987	2.43926e-12	1.48657e-11	miR-6582-3p	mir-6582	1.24191	0.668723	0.893083	0.225657	0.615081	miR-16c-5p	mir-16c	84.8049	2072.95	-4.6114	1.77778e-221	3.19012e-220
miR-223	mir-223	453.786	36.6015	3.63204	2.02765e-183	3.35862e-182	miR-6568-5p	mir-6568	1.19756	0.0891631	3.74751	0.225657	0.615081	miR-1729-3p	mir-1729	2.57253	64.6433	-4.65124	1.02318e-07	5.90157e-07
miR-128-3p	mir-128-2 //mir-128-1	836.384	71.7763	3.54259	0	0	miR-6568-3p	mir-6568	1.81852	0.178326	3.35017	0.225657	0.615081	miR-140-5p	mir-140	27.9874	746.072	-4.73647	6.54485e-83	7.04662e-82
miR-138-2-3p	mir-138-2	5.67732	0.490397	3.53319	0.00436667	0.0188058	miR-6544-5p	mir-6544	1.24191	0.445816	1.47805	0.225657	0.615081	miR-365-2-5p	mir-365-2	1.02014	27.6406	-4.75994	0.0024989	0.0113682
miR-455-5p	mir-455	188.726	18.8134	3.32646	5.99334e-74	6.14556e-73	miR-383-5p	mir-383	1.90722	0.624142	1.61153	0.225657	0.615081	miR-1677-3p	mir-1677	0.798373	22.3799	-4.809	0.00302952	0.0135438
miR-6548-3p	mir-6548	3.45961	0.356652	3.27802	0.0337507	0.123181	miR-3607-5p	mir-3607	1.6411	0.624142	1.39472	0.225657	0.615081	miR-215-5p	mir-215	38.4106	1113.38	-4.8573	1.04031e-125	1.42987e-124
miR-6553-3p	mir-6553	5.94344	0.668723	3.15182	0.00436667	0.0188058	miR-3536	mir-3536	1.95158	0.133745	3.86709	0.225657	0.615081	let-7k-5p	let-7k	181.142	6852.63	-5.24147	0	0
miR-135a-5p	mir-135a-2 //mir-135a-1 //mir-135a-3	214.629	24.9657	3.10383	4.62158e-81	4.89433e-80	miR-30b-3p	mir-30b	1.02014	0.401234	1.34626	0.225657	0.615081	miR-6694-3p	mir-6694	0.399186	22.692	-5.82898	0.00302952	0.0135438
miR-181a-5p	mir-181a-1 //mir-181a-2	4594.81	540.596	3.08738	0	0	miR-24-5p	mir-24	1.95158	0.624142	1.6447	0.225657	0.615081	miR-499-5p	mir-499	0.310478	17.9664	-5.85466	0.012308	0.0473272
miR-29a-3p	mir-29a	807.155	95.4491	3.08004	9.32817e-299	2.07793e-297	miR-1781-5p	mir-1781	1.0645	0.713305	0.577581	0.225657	0.615081	miR-1653	mir-1653	0.177416	24.074	-7.0842	0.00117362	0.00567908
miR-101-2-5p	mir-101-2	20.7577	2.67489	2.95609	1.26311e-08	7.35105e-08	miR-1769-3p	mir-1769	1.10885	0.802468	0.46655	0.225657	0.615081	miR-206	mir-206	0.177416	24.9657	-7.13666	0.00117362	0.00567908
miR-130b-5p	mir-130b	117.494	15.1577	2.95446	2.25391e-43	1.91582e-42	miR-1677-5p	mir-1677	1.1532	0.401234	1.52313	0.225657	0.615081	miR-1b-3p	mir-1b	0.0887081	36.7352	-8.69388	2.45202e-05	0.000132001
miR-222a	mir-222a	1325.12	173.957	2.92932	0	0	miR-1663-5p	mir-1663	1.86287	0.312071	2.57758	0.225657	0.615081	miR-184-3p	mir-184	3.50397	2146.07	-9.25849	0	0
miR-146b-3p	mir-146b	63.6037	8.51508	2.90102	6.40182e-24	4.75353e-23	miR-1585	mir-1585	1.02014	0.222908	2.19425	0.225657	0.615081	miR-1a-3p	mir-1a-2 //mir-1a-1	1.37498	3225.52	-11.1959	0	0
miR-301a-5p	mir-301a	5.23378	0.713305	2.87526	0.00436667	0.0188058	miR-1456-3p	mir-1456	1.02014	0.0445816	4.51618	0.225657	0.615081
miR-128-1-5p	mir-128-1	12.4635	1.82784	2.76949	1.18374e-05	6.42604e-05	miR-1397-5p	mir-1397	1.02014	0.490397	1.05675	0.225657	0.615081
miR-27b-3p	mir-27b	1667	256.299	2.70135	0	0	miR-124a-3p	mir-124a //mir-124a-2	1.59675	0.178326	3.16254	0.225657	0.615081
miR-301b-5p	mir-301b	3.72574	0.57956	2.6845	0.0337507	0.123181	miR-103-2-5p	mir-103-2	1.90722	0.534979	1.83392	0.225657	0.615081
miR-3538	mir-3538	5.67732	0.936213	2.6003	0.00436667	0.0188058	miR-1329-5p	mir-1329	20.8908	32.277	-0.627644	0.237289	0.615617
miR-454-3p	mir-454	1151.21	193.083	2.57586	0	0	miR-27b-5p	mir-27b	5.23378	6.37516	-0.28461	0.238418	0.616071
miR-32-3p	mir-32	4.08057	0.713305	2.51618	0.0122888	0.0478228	miR-23b-3p	mir-23b	74.16	198.477	-1.42026	0.238853	0.614738
miR-29c-3p	mir-29c	386.412	67.8085	2.5106	9.42872e-128	1.35355e-126	miR-30e-5p	mir-30e	11.0442	39.0534	-1.82217	0.292569	0.749997
miR-217-5p	mir-217	6.20957	1.11454	2.47805	0.00502174	0.0210652	miR-214	mir-214	45.3298	85.8195	-0.920845	0.301249	0.769197
miR-15c-5p	mir-15c	357.893	64.4649	2.47294	6.3602e-117	8.38509e-116	miR-17-3p	mir-17	8.07243	12.3937	-0.618528	0.355207	0.608657
miR-1559-3p	mir-1559	18.54	3.52194	2.3962	4.16521e-07	2.38117e-06	miR-458a-3p	mir-458a	58.7691	153.94	-1.38924	0.372902	0.637287
miR-2188-5p	mir-2188	12.2861	2.49657	2.29901	4.51764e-05	0.000235354	miR-3525	mir-3525	2.52818	2.58573	-0.0324725	0.380088	0.647854
miR-137-3p	mir-137	8.2055	1.78326	2.20207	0.000710249	0.00347592	miR-221-5p	mir-221	257.076	545.767	-1.08609	0.421984	0.717373
miR-1563	mir-1563	3.14914	0.713305	2.14237	0.0337507	0.123181	miR-181b-1-3p	mir-181b-1	2.04029	3.83401	-0.910084	0.446541	0.757127
miR-187-3p	mir-187	39.4307	9.40671	2.06756	9.61786e-13	5.97417e-12	miR-6649-5p	mir-6649	0.044354	6.86556	-7.27417	0.448692	0.757792
miR-1552-5p	mir-1552	40.8501	9.89711	2.04526	3.66931e-13	2.30133e-12	miR-1625-5p	mir-1625	0.310478	6.68723	-4.42885	0.448692	0.757792
miR-18b-3p	mir-18b	4.03622	0.980794	2.04098	0.0122888	0.0478228	miR-6542-3p	mir-6542	3.23784	14.3998	-2.15295	0.460968	0.775482
let-7i	let-7i	1176.67	286.838	2.0364	0	0	miR-7b	mir-7b	7.36277	11.0116	-0.580709	0.466989	0.783571
miR-15a	mir-15a	243.947	59.6055	2.03305	6.89843e-71	6.85598e-70	miR-1306-3p	mir-1306	3.68139	4.36899	-0.247052	0.470732	0.787806
miR-1416-5p	mir-1416	4.79024	1.2037	1.99262	0.0320942	0.119154	miR-7475-3p	mir-7475	0.044354	0.133745	-1.59234	0.520596	0.739946
let-7f-3p	let-7f	12.6409	3.52194	1.84366	0.000137513	0.000702239	miR-7472-5p	mir-7472	0.576602	0.0891631	2.69306	0.520596	0.739946
miR-1552-3p	mir-1552	12.0199	3.43278	1.80798	0.000137513	0.000702239	miR-7462-5p	mir-7462	0.0887081	0.0891631	-0.00738153	0.520596	0.739946
miR-30b-5p	mir-30b	495.568	154.208	1.68421	8.70857e-126	1.22299e-124	miR-7456-3p	mir-7456	0.044354	0.312071	-2.81474	0.520596	0.739946
miR-99a-5p	mir-99a	384.993	131.159	1.55352	8.66818e-93	9.99937e-92	miR-7452-5p	mir-7452	0.044354	0.0891631	-1.00738	0.520596	0.739946
miR-126-5p	mir-126	21.6004	7.40054	1.54536	1.97975e-06	1.12186e-05	miR-7451-3p	mir-7451	0.177416	0.222908	-0.32931	0.520596	0.739946
miR-1456-5p	mir-1456	49.1886	18.2784	1.42818	1.28124e-12	7.88267e-12	miR-7442-5p	mir-7442	0.0887081	0.0445816	0.992618	0.520596	0.739946
miR-100-5p	mir-100	6875.98	2780.86	1.30603	0	0	miR-7441-5p	mir-7441	0.177416	0.312071	-0.814736	0.520596	0.739946
miR-460a-5p	mir-460a	10.9554	4.45816	1.29713	0.00196709	0.00907673	miR-6711-5p	mir-6711	0.044354	0.178326	-2.00738	0.520596	0.739946
miR-2954	mir-2954	2041.08	837.465	1.28524	0	0	miR-6710-3p	mir-6710	0.044354	0.0445816	-0.00738153	0.520596	0.739946
miR-155	mir-155	18.54	7.75719	1.25703	2.6477e-05	0.000139058	miR-6705-5p	mir-6705	0.133062	0.0445816	1.57758	0.520596	0.739946
let-7a-3p	let-7a-3	10.3345	4.45816	1.21295	0.00196709	0.00907673	miR-6701-3p	mir-6701	0.487894	0.267489	0.867088	0.520596	0.739946
let-7k-3p	let-7k	10.2458	4.50274	1.18616	0.00196709	0.00907673	miR-6698-3p	mir-6698	0.0887081	0.668723	-2.91427	0.520596	0.739946
miR-181b-5p	mir-181b-1 //mir-181b-2	685.447	312.74	1.13208	8.8823e-134	1.33441e-132	miR-6696-3p	mir-6696	0.133062	0.267489	-1.00738	0.520596	0.739946
miR-219b	mir-219b	191.299	87.8702	1.12238	1.40785e-38	1.16599e-37	miR-6691-5p	mir-6691-1 //mir-6691-2	0.044354	0.267489	-2.59234	0.520596	0.739946
miR-130a-3p	mir-130a	696.491	332.534	1.0666	5.99701e-131	8.8047e-130	miR-6681-5p	mir-6681	0.044354	0.0445816	-0.00738153	0.520596	0.739946
miR-451	mir-451	11.399	5.75102	0.987016	0.00316023	0.0139829	miR-6675-3p	mir-6675	0.0887081	0.401234	-2.17731	0.520596	0.739946
let-7j-3p	let-7j	16.4997	8.64882	0.931864	0.000357687	0.00177743	miR-6669-3p	mir-6669	0.532248	0.0891631	2.57758	0.520596	0.739946
miR-221-3p	mir-221	603.658	316.574	0.931191	1.14689e-104	1.48178e-103	miR-6666-3p	mir-6666	0.044354	0.624142	-3.81474	0.520596	0.739946
miR-15b-5p	mir-15b	189.081	99.9964	0.919058	5.61185e-34	4.58893e-33	miR-6662-3p	mir-6662	0.044354	0.445816	-3.32931	0.520596	0.739946
miR-181a-3p	mir-181a-1	81.6114	44.4478	0.876659	6.96976e-15	4.45788e-14	miR-6661-5p	mir-6661	0.044354	0.0445816	-0.00738153	0.520596	0.739946
miR-456-3p	mir-456	270.87	149.928	0.853334	1.61151e-45	1.42608e-44	miR-6660-3p	mir-6660	0.177416	0.356652	-1.00738	0.520596	0.739946
miR-1451-5p	mir-1451	95.0507	55.4149	0.778424	2.6977e-16	1.81533e-15	miR-6659-3p	mir-6659	0.0887081	0.0445816	0.992618	0.520596	0.739946
miR-18a-3p	mir-18a	8.73775	5.26062	0.732027	0.0221043	0.0844934	miR-6608-3p	mir-6608-1 //mir-6608-2	0.354832	0.668723	-0.914272	0.520596	0.739946
miR-130c-3p	mir-130c	406.15	249.077	0.70542	7.99808e-61	7.38109e-60	miR-6602-5p	mir-6602	0.0887081	0.0891631	-0.00738153	0.520596	0.739946
miR-30c-5p	mir-30c-2 //mir-30c-1	1779.22	1131.84	0.652578	5.93783e-251	1.12819e-249	miR-6599-3p	mir-6599	0.532248	0.133745	1.99262	0.520596	0.739946
miR-142-3p	mir-142	95.0951	60.8538	0.644022	5.2256e-15	3.37574e-14	miR-6594-5p	mir-6594	0.22177	0.178326	0.314547	0.520596	0.739946
miR-107-3p	mir-107	81.8332	55.504	0.560094	6.25816e-12	3.77829e-11	miR-6592-3p	mir-6592	0.798373	0.0891631	3.16254	0.520596	0.739946
miR-301a-3p	mir-301a	124.014	91.9717	0.431239	4.95903e-16	3.30262e-15	miR-6590-3p	mir-6590	0.754019	0.222908	1.75815	0.520596	0.739946
miR-193b-3p	mir-193b	119.978	97.1432	0.304581	1.69901e-13	1.07604e-12	miR-6584-5p	mir-6584	0.044354	0.133745	-1.59234	0.520596	0.739946
miR-1729-5p	mir-1729	47.9024	39.5438	0.276644	4.19675e-06	2.31718e-05	miR-6582-5p	mir-6582	0.0887081	0.356652	-2.00738	0.520596	0.739946
miR-2131-5p	mir-2131	19.294	17.0747	0.176289	0.00728236	0.0294947	miR-6575-5p	mir-6575	0.0887081	0.178326	-1.00738	0.520596	0.739946
miR-1559-5p	mir-1559	246.076	227.678	0.11211	6.78151e-22	4.92231e-21	miR-6573-3p	mir-6573	0.266124	0.0891631	1.57758	0.520596	0.739946
miR-106-3p	mir-106	19.0722	17.9664	0.0861753	0.00728236	0.0294947	miR-6566-5p	mir-6566	0.532248	0.133745	1.99262	0.520596	0.739946
							miR-6565-5p	mir-6565	0.0887081	0.0891631	-0.00738153	0.520596	0.739946
							miR-6565-3p	mir-6565	0.44354	0.0891631	2.31455	0.520596	0.739946
							miR-6563-5p	mir-6563	0.0887081	0.222908	-1.32931	0.520596	0.739946
							miR-6563-3p	mir-6563	0.177416	0.0891631	0.992618	0.520596	0.739946
							miR-6559-5p	mir-6559	0.133062	0.178326	-0.422419	0.520596	0.739946
							miR-6555-5p	mir-6555	0.22177	0.133745	0.729584	0.520596	0.739946
							miR-6554-3p	mir-6554	0.044354	0.0445816	-0.00738153	0.520596	0.739946
							miR-6552-5p	mir-6552	0.975789	0.0445816	4.45205	0.520596	0.739946
							miR-6550-3p	mir-6550	0.0887081	0.178326	-1.00738	0.520596	0.739946
							miR-6549-3p	mir-6549	0.266124	0.0445816	2.57758	0.520596	0.739946
							miR-6546-5p	mir-6546	0.266124	0.0445816	2.57758	0.520596	0.739946
							miR-6544-3p	mir-6544	0.044354	0.178326	-2.00738	0.520596	0.739946
							miR-6516-5p	mir-6516	0.665311	0.178326	1.89951	0.520596	0.739946
							miR-6516-3p	mir-6516	0.044354	0.0445816	-0.00738153	0.520596	0.739946
							miR-551-5p	mir-551	0.0887081	0.312071	-1.81474	0.520596	0.739946
							miR-551-3p	mir-551	0.487894	0.534979	-0.132912	0.520596	0.739946
							miR-499-3p	mir-499	0.22177	0.178326	0.314547	0.520596	0.739946
							miR-458a-5p	mir-458a	0.532248	0.133745	1.99262	0.520596	0.739946
							miR-449b-5p	mir-449b	0.044354	0.178326	-2.00738	0.520596	0.739946
							miR-383-3p	mir-383	0.399186	0.133745	1.57758	0.520596	0.739946
							miR-3594-3p	mir-3594	0.133062	0.133745	-0.00738153	0.520596	0.739946
							miR-3540	mir-3540	0.177416	0.57956	-1.70782	0.520596	0.739946
							miR-3539	mir-3539	0.399186	0.668723	-0.744347	0.520596	0.739946
							miR-3530-5p	mir-3530	0.665311	0.133745	2.31455	0.520596	0.739946
							miR-3530-3p	mir-3530	0.354832	0.312071	0.185264	0.520596	0.739946
							miR-34b-3p	mir-34b	0.044354	0.133745	-1.59234	0.520596	0.739946
							miR-302b-3p	mir-302b	0.0887081	0.0445816	0.992618	0.520596	0.739946
							miR-23b-5p	mir-23b	0.044354	0.0891631	-1.00738	0.520596	0.739946
							miR-2188-3p	mir-2188	0.044354	0.222908	-2.32931	0.520596	0.739946
							miR-216c	mir-216c	0.177416	0.0445816	1.99262	0.520596	0.739946
							miR-2130	mir-2130	0.044354	0.178326	-2.00738	0.520596	0.739946
							miR-2129	mir-2129	0.133062	0.312071	-1.22977	0.520596	0.739946
							miR-1a-2-5p	mir-1a-2	0.044354	0.0891631	-1.00738	0.520596	0.739946
							miR-1813	mir-1813-1 //mir-1813-2	0.133062	0.178326	-0.422419	0.520596	0.739946
							miR-1808	mir-1808	0.044354	0.267489	-2.59234	0.520596	0.739946
							miR-1782	mir-1782	0.044354	0.222908	-2.32931	0.520596	0.739946
							miR-1769-5p	mir-1769	0.620957	0.133745	2.21501	0.520596	0.739946
							miR-1764-5p	mir-1764	0.266124	0.133745	0.992618	0.520596	0.739946
							miR-1764-3p	mir-1764	0.133062	0.133745	-0.00738153	0.520596	0.739946
							miR-1754-5p	mir-1754	0.266124	0.802468	-1.59234	0.520596	0.739946
							miR-1744-3p	mir-1744	0.798373	0.267489	1.57758	0.520596	0.739946
							miR-1740-5p	mir-1740	0.310478	0.178326	0.799973	0.520596	0.739946
							miR-1739	mir-1739	0.044354	0.133745	-1.59234	0.520596	0.739946
							miR-1731-5p	mir-1731	0.399186	0.624142	-0.644811	0.520596	0.739946
							miR-1727	mir-1727	0.177416	0.401234	-1.17731	0.520596	0.739946
							miR-1725	mir-1725	0.044354	0.133745	-1.59234	0.520596	0.739946
							miR-1724	mir-1724	0.487894	0.356652	0.45205	0.520596	0.739946
							miR-1716	mir-1716	0.354832	0.0891631	1.99262	0.520596	0.739946
							miR-1712-5p	mir-1712	0.399186	0.0445816	3.16254	0.520596	0.739946
							miR-16c-3p	mir-16c	0.310478	0.0445816	2.79997	0.520596	0.739946
							miR-1699	mir-1699	0.044354	0.133745	-1.59234	0.520596	0.739946
							miR-1698	mir-1698-1 //mir-1698-2	0.399186	0.401234	-0.00738153	0.520596	0.739946
							miR-1689-5p	mir-1689	0.044354	0.312071	-2.81474	0.520596	0.739946
							miR-1685-3p	mir-1685	0.044354	0.802468	-4.17731	0.520596	0.739946
							miR-1684a-5p	mir-1684a	0.177416	0.668723	-1.91427	0.520596	0.739946
							miR-1681	mir-1681	0.044354	0.312071	-2.81474	0.520596	0.739946
							miR-1678	mir-1678	0.044354	0.178326	-2.00738	0.520596	0.739946
							miR-1676-5p	mir-1676	0.133062	0.0445816	1.57758	0.520596	0.739946
							miR-1666	mir-1666	0.0887081	0.490397	-2.46681	0.520596	0.739946
							miR-1665	mir-1665	0.399186	0.133745	1.57758	0.520596	0.739946
							miR-1655-5p	mir-1655	0.798373	0.0891631	3.16254	0.520596	0.739946
							miR-1654	mir-1654	0.0887081	0.178326	-1.00738	0.520596	0.739946
							miR-1651-5p	mir-1651	0.0887081	0.312071	-1.81474	0.520596	0.739946
							miR-1651-3p	mir-1651	0.620957	0.401234	0.630048	0.520596	0.739946
							miR-1649-5p	mir-1649	0.133062	0.0891631	0.577581	0.520596	0.739946
							miR-1641	mir-1641	0.266124	0.713305	-1.42242	0.520596	0.739946
							miR-1640	mir-1640	0.044354	0.0445816	-0.00738153	0.520596	0.739946
							miR-1635	mir-1635	0.399186	0.312071	0.355189	0.520596	0.739946
							miR-1628	mir-1628	0.0887081	0.133745	-0.592344	0.520596	0.739946
							miR-1626-5p	mir-1626	0.133062	0.267489	-1.00738	0.520596	0.739946
							miR-1623	mir-1623	0.044354	0.0891631	-1.00738	0.520596	0.739946
							miR-1613	mir-1613	0.044354	0.0445816	-0.00738153	0.520596	0.739946
							miR-1612	mir-1612	0.044354	0.0445816	-0.00738153	0.520596	0.739946
							miR-1603	mir-1603	0.044354	0.133745	-1.59234	0.520596	0.739946
							miR-15c-3p	mir-15c	0.798373	0.57956	0.462104	0.520596	0.739946
							miR-1593	mir-1593	0.044354	0.0445816	-0.00738153	0.520596	0.739946
							miR-1592	mir-1592	0.22177	0.0445816	2.31455	0.520596	0.739946
							miR-1590	mir-1590	0.133062	0.267489	-1.00738	0.520596	0.739946
							miR-1574-5p	mir-1574	0.044354	0.0445816	-0.00738153	0.520596	0.739946
							miR-1571	mir-1571	0.044354	0.0891631	-1.00738	0.520596	0.739946
							miR-1569	mir-1569	0.044354	0.222908	-2.32931	0.520596	0.739946
							miR-1568	mir-1568	0.044354	0.0445816	-0.00738153	0.520596	0.739946
							miR-1555-5p	mir-1555	0.399186	0.0891631	2.16254	0.520596	0.739946
							miR-1555-3p	mir-1555	0.266124	0.445816	-0.744347	0.520596	0.739946
							miR-1553-3p	mir-1553	0.177416	0.0891631	0.992618	0.520596	0.739946
							miR-1551-3p	mir-1551	0.487894	0.222908	1.13012	0.520596	0.739946
							miR-1550-5p	mir-1550	0.044354	0.534979	-3.59234	0.520596	0.739946
							miR-1467-5p	mir-1467-1 //mir-1467-2	0.576602	0.713305	-0.306942	0.520596	0.739946
							miR-1464	mir-1464	0.310478	0.0891631	1.79997	0.520596	0.739946
							miR-1463	mir-1463	0.044354	0.401234	-3.17731	0.520596	0.739946
							miR-1458	mir-1458	0.399186	0.534979	-0.422419	0.520596	0.739946
							miR-1452	mir-1452	0.532248	0.178326	1.57758	0.520596	0.739946
							miR-1416-3p	mir-1416	0.133062	0.178326	-0.422419	0.520596	0.739946
							miR-137-5p	mir-137	0.310478	0.0445816	2.79997	0.520596	0.739946
							miR-135a-2-3p	mir-135a-2	0.532248	0.267489	0.992618	0.520596	0.739946
							miR-133a-5p	mir-133a-1 //mir-133a-2	0.0887081	0.668723	-2.91427	0.520596	0.739946
							miR-124c-3p	mir-124c	0.044354	0.267489	-2.59234	0.520596	0.739946
							miR-122-5p	mir-122-1 //mir-122-2	0.931435	0.445816	1.06301	0.520596	0.739946
							miR-122-3p	mir-122-1 //mir-122-2	0.532248	0.267489	0.992618	0.520596	0.739946
							miR-10b-3p	mir-10b	0.044354	0.401234	-3.17731	0.520596	0.739946
							miR-103-1-5p	mir-103-1	0.576602	0.0445816	3.69306	0.520596	0.739946
							miR-101-1-5p	mir-101-1	0.665311	0.222908	1.57758	0.520596	0.739946
							miR-194	mir-194	1.24191	8.73798	-2.81474	0.520903	0.64341
							miR-126-3p	mir-126	5.4999	19.1255	-1.79802	0.524846	0.647043
							miR-16-2-3p	mir-16-2	4.25799	6.91014	-0.698543	0.531692	0.654234
							let-7a-2-3p	let-7a-2	5.89909	9.45129	-0.68002	0.591236	0.724741
							miR-3532-3p	mir-3532	1.50804	1.82784	-0.277471	0.591573	0.723096
							miR-187-5p	mir-187	1.46368	1.06996	0.45205	0.591573	0.723096
							let-7d	let-7d	36.8139	74.5404	-1.01777	0.609282	0.742635
							miR-1747-5p	mir-1747	1.10885	2.09533	-0.918114	0.646512	0.785789
							let-7c-3p	let-7c	1.37498	2.1845	-0.667895	0.646512	0.785789
							miR-3524a	mir-3524a	0.0887081	4.01234	-5.49923	0.67379	0.816638
							miR-6555-3p	mir-6555	0.22177	5.0823	-4.51834	0.683789	0.826432
							miR-34c-5p	mir-34c	0.22177	5.61728	-4.66273	0.683789	0.826432
							miR-18b-5p	mir-18b	18.8948	48.906	-1.37202	0.694217	0.836687
							miR-6668-3p	mir-6668	0.044354	1.02538	-4.53094	1	1
							miR-6604-5p	mir-6604	0.266124	1.56035	-2.5517	1	1
							miR-6543-5p	mir-6543	0.266124	1.33745	-2.32931	1	1
							miR-460b-3p	mir-460b	0.842727	1.42661	-0.759454	1	1
							miR-460a-3p	mir-460a	0.177416	2.1845	-3.62209	1	1
							miR-365-1-5p	mir-365-1	0.0887081	2.71947	-4.93812	1	1
							miR-193b-5p	mir-193b	0.310478	1.06996	-1.78499	1	1
							miR-181b-2-3p	mir-181b-2	0.44354	1.47119	-1.72985	1	1
							miR-1798-5p	mir-1798	0.0887081	2.05075	-4.53094	1	1
							miR-1712-3p	mir-1712	0.665311	2.67489	-2.00738	1	1
							miR-1703-5p	mir-1703	0.266124	2.1845	-3.03713	1	1
							miR-1674	mir-1674	0.310478	1.64952	-2.40948	1	1
							miR-1664-3p	mir-1664	0.709665	1.87243	-1.3997	1	1
							miR-16-1-3p	mir-16-1	0.532248	1.38203	-1.37662	1	1
							miR-1467-3p	mir-1467-1 //mir-1467-2	0.931435	1.96159	-1.0745	1	1
							miR-144-5p	mir-144	0.22177	2.8978	-3.70782	1	1
							miR-133c-3p	mir-133c	0.887081	2.94238	-1.72985	1	1
							miR-133b	mir-133b	0.754019	1.56035	-1.0492	1	1
							miR-3535	mir-3535	0.044354	3.61111	-6.34723	1	1
							miR-32-5p	mir-32	4.83459	10.5212	-1.12184	1	1
							miR-19b-5p	mir-19b	1.41933	4.5919	-1.69388	1	1
							miR-1805-5p	mir-1805	0.177416	3.03155	-4.09484	1	1
							miR-1728-3p	mir-1728	0.133062	3.3882	-4.67035	1	1
							miR-1684b-3p	mir-1684b	4.52411	11.4129	-1.33496	1	1
							miR-1551-5p	mir-1551	1.46368	5.52811	-1.91718	1	1
							miR-1451-3p	mir-1451	5.05636	13.954	-1.46451	1	1
							miR-146c-3p	mir-146c	619.271	2.8978	7.73947	2.10362940316792e-311	4.85337355159454e-310
							miR-193a-3p	mir-193a	689.04	21.0425	5.03321	2.17397179532342e-316	5.20142881216617e-315
