# Supplementary material for: MicroRNA-34c acts as a bidirectional switch in the maturation of insulin-producing cells derived from mesenchymal stem cells
Source: Oncotarget. 2017 Oct 16;8(63):106844–57. doi: 10.18632/oncotarget.21883 (PMC5739778; doi:10.18632/oncotarget.21883)
Supplement: Supplementary file 3 [file oncotarget-08-106844-s003.xlsx]

## Sheet: Sheet1
Ortholog of target gene	Representative transcript	Gene name	3P-seq tags + 5	Conserved sites total	Conserved 8mer sites	Conserved 7mer-m8 sites	Conserved 7mer-A1 sites	Poorly conserved sites total	Poorly conserved 8mer sites	Poorly conserved 7mer-m8 sites	Poorly conserved 7mer-A1 sites	6mer sites	Cumulative weighted context++ score	Total context++ score	Aggregate PCT	Previous TargetScan publication(s)
MDM4	ENST00000391947.2	Mdm4 p53 binding protein homolog (mouse)	443	4	3	0	1	3	2	0	1	1	-2.38	-2.56	0.94	2011
HCN3	ENST00000368358.3	hyperpolarization activated cyclic nucleotide-gated potassium channel 3	41	4	4	0	0	2	1	0	1	0	-1.57	-1.57	> 0.99	2011
FAM76A	ENST00000373954.6	family with sequence similarity 76, member A	173	3	2	0	1	0	0	0	0	0	-1.47	-1.48	> 0.99	2007, 2009, 2011
SCN2B	ENST00000278947.5	sodium channel, voltage-gated, type II, beta subunit	5	3	2	0	1	1	0	0	1	1	-1.29	-1.29	> 0.99	2005, 2007, 2009, 2011
SYT1	ENST00000457153.2	synaptotagmin I	13	4	1	2	1	0	0	0	0	2	-1.24	-1.24	> 0.99	2005, 2007, 2009, 2011
FAM167A	ENST00000284486.4	family with sequence similarity 167, member A	85	1	1	0	0	3	3	0	0	1	-1.23	-1.23	0.67	2005, 2007, 2009, 2011
RRAS	ENST00000246792.3	related RAS viral (r-ras) oncogene homolog	267	1	1	0	0	1	0	0	1	0	-1.16	-1.16	0.88	2005, 2007, 2009, 2011
FUT9	ENST00000302103.5	fucosyltransferase 9 (alpha (1,3) fucosyltransferase)	5	3	1	1	1	3	0	2	1	0	-1.08	-1.08	0.98	2007, 2009, 2011
MYCN	ENST00000281043.3	v-myc avian myelocytomatosis viral oncogene neuroblastoma derived homolog	73	2	1	1	0	0	0	0	0	0	-1.01	-1.01	0.88	2009, 2011
VAMP2	ENST00000316509.6	vesicle-associated membrane protein 2 (synaptobrevin 2)	1840	3	1	2	0	0	0	0	0	1	-1.01	-1.03	0.98	2003, 2005, 2007, 2009, 2011
SLC23A3	ENST00000396775.3	solute carrier family 23, member 3	9	1	0	1	0	3	0	3	0	0	-0.97	-0.98	ORF
ANK3	ENST00000280772.2	ankyrin 3, node of Ranvier (ankyrin G)	74	2	0	1	1	1	1	0	0	0	-0.97	-1.04	0.94	2005, 2007, 2009, 2011
SAMD12	ENST00000409003.4	sterile alpha motif domain containing 12	57	1	1	0	0	5	0	1	4	1	-0.95	-0.95	0.93	2011
FOSL1	ENST00000448083.2	FOS-like antigen 1	276	1	1	0	0	1	1	0	0	0	-0.95	-0.95	0.55	2009, 2011
FKBP1B	ENST00000380991.4	FK506 binding protein 1B, 12.6 kDa	232	1	0	1	0	1	0	1	0	0	-0.89	-0.91	0.49	2009, 2011
DLL1	ENST00000366756.3	delta-like 1 (Drosophila)	85	3	0	3	0	0	0	0	0	0	-0.88	-0.88	0.92	2005, 2007, 2009, 2011
PVRL1	ENST00000264025.3	poliovirus receptor-related 1 (herpesvirus entry mediator C)	50	3	1	2	0	4	0	3	1	0	-0.85	-1.07	0.98	2007, 2009, 2011
FLOT2	ENST00000394906.2	flotillin 2	37	2	1	1	0	1	0	1	0	1	-0.82	-0.82	0.89	2009, 2011
CDIP1	ENST00000564828.1	cell death-inducing p53 target 1	1857	1	1	0	0	1	0	0	1	2	-0.8	-0.81	0.59	2009, 2011
E2F5	ENST00000418930.2	E2F transcription factor 5, p130-binding	10	1	1	0	0	1	0	0	1	1	-0.79	-0.79	ORF	2009, 2011
TBCK	ENST00000273980.5	TBC1 domain containing kinase	20	2	2	0	0	2	0	0	2	1	-0.77	-0.84	0.63	2011
TPD52	ENST00000379096.5	tumor protein D52	4585	1	1	0	0	1	0	0	1	1	-0.77	-0.78	0.89	2005, 2007, 2009, 2011
TGIF2	ENST00000373874.2	TGFB-induced factor homeobox 2	192	1	1	0	0	1	1	0	0	1	-0.76	-0.81	< 0.1	2005, 2007, 2009, 2011
KCNK3	ENST00000302909.3	potassium channel, subfamily K, member 3	19	2	1	1	0	2	0	2	0	2	-0.76	-0.76	0.95	2011
TMED8	ENST00000216468.7	transmembrane emp24 protein transport domain containing 8	53	2	1	1	0	1	0	0	1	2	-0.75	-0.76	0.97
LRRC55	ENST00000497933.1	leucine rich repeat containing 55	5	1	0	1	0	2	0	1	1	2	-0.74	-0.74	0.67	2007, 2009, 2011
PER2	ENST00000254658.3	period circadian clock 2	106	1	1	0	0	5	1	2	2	2	-0.73	-0.73	0.3
CPLX2	ENST00000359546.4	complexin 2	5	2	2	0	0	1	1	0	0	0	-0.72	-0.72	0.99	2005, 2007, 2009, 2011
PNOC	ENST00000301908.3	prepronociceptin	13	1	1	0	0	0	0	0	0	0	-0.72	-0.72	0.76	2005, 2007, 2009, 2011
SMIM15	ENST00000339020.3	small integral membrane protein 15	1037	1	1	0	0	0	0	0	0	0	-0.71	-0.73	0.87	2007, 2009, 2011
IGSF1	ENST00000370900.1	immunoglobulin superfamily, member 1	416	1	1	0	0	1	0	1	0	0	-0.71	-0.71	0.46	2009, 2011
CUEDC1	ENST00000577830.1	CUE domain containing 1	1243	2	2	0	0	0	0	0	0	1	-0.7	-0.71	0.98	2007, 2009
ELMOD1	ENST00000265840.7	ELMO/CED-12 domain containing 1	24	1	0	1	0	1	0	1	0	1	-0.69	-0.69	0.73	2005, 2007, 2009, 2011
DGKH	ENST00000261491.5	diacylglycerol kinase, eta	46	1	0	1	0	6	0	3	3	1	-0.69	-1.28	0.85
ATG4B	ENST00000404914.3	autophagy related 4B, cysteine peptidase	1444	1	1	0	0	0	0	0	0	1	-0.69	-0.69	0.88	2007, 2009, 2011
AREGB	ENST00000380846.3	amphiregulin B	5	1	1	0	0	0	0	0	0	0	-0.69	-0.69	0.32
GABRA3	ENST00000370314.4	gamma-aminobutyric acid (GABA) A receptor, alpha 3	55	1	1	0	0	1	0	1	0	0	-0.68	-0.68	0.83	2009, 2011
LMBR1L	ENST00000267102.8	limb development membrane protein 1-like	346	1	1	0	0	0	0	0	0	0	-0.68	-0.68	0.47	2009, 2011
NUMBL	ENST00000252891.4	numb homolog (Drosophila)-like	323	2	1	1	0	0	0	0	0	0	-0.68	-0.68	0.96	2003, 2005, 2007, 2009, 2011
NAV3	ENST00000228327.6	neuron navigator 3	277	3	1	1	1	0	0	0	0	0	-0.68	-0.68	0.98	2005, 2007, 2009, 2011
FXYD2	ENST00000528014.1	FXYD domain containing ion transport regulator 2	35	1	1	0	0	0	0	0	0	0	-0.68	-0.68	0.12
MARCH8	ENST00000453424.2	membrane-associated ring finger (C3HC4) 8, E3 ubiquitin protein ligase	48	1	0	0	1	1	0	0	1	1	-0.68	-0.68	0.66	2009, 2011
SATB2	ENST00000417098.1	SATB homeobox 2	820	2	1	1	0	0	0	0	0	0	-0.68	-0.78	0.96	2005, 2007, 2009, 2011
ALDOA	ENST00000569798.1	aldolase A, fructose-bisphosphate	21644	1	1	0	0	0	0	0	0	0	-0.67	-0.67	0.89	2005, 2007, 2009, 2011
DPYSL4	ENST00000338492.4	dihydropyrimidinase-like 4	248	2	1	1	0	0	0	0	0	0	-0.67	-0.67	0.96	2005, 2007, 2009, 2011
SGSM2	ENST00000426855.2	small G protein signaling modulator 2	381	2	2	0	0	2	0	1	1	0	-0.66	-1.11	0.96	2005, 2007, 2009, 2011
GMNC	ENST00000442080.1	geminin coiled-coil domain containing	19	1	1	0	0	0	0	0	0	0	-0.66	-0.66	0.88	2011
LGR4	ENST00000379214.4	leucine-rich repeat containing G protein-coupled receptor 4	1387	1	1	0	0	1	0	1	0	0	-0.66	-0.66	0.85	2005, 2007, 2009, 2011
HOXA13	ENST00000222753.4	homeobox A13	328	1	1	0	0	1	0	0	1	0	-0.65	-0.68	0.54
PREB	ENST00000260643.2	prolactin regulatory element binding	889	1	1	0	0	1	0	1	0	0	-0.65	-0.65	< 0.1	2011
BRINP1	ENST00000265922.3	bone morphogenetic protein/retinoic acid inducible neural-specific 1	5	1	1	0	0	0	0	0	0	0	-0.65	-0.65	0.67	2005, 2007, 2009, 2011
AREG	ENST00000395748.3	amphiregulin	5	1	1	0	0	0	0	0	0	0	-0.65	-0.65	ORF	2009, 2011
TMEM200B	ENST00000521452.1	transmembrane protein 200B	152	2	1	0	1	0	0	0	0	0	-0.64	-0.64	0.86	2005, 2007, 2009, 2011
SURF4	ENST00000545297.1	surfeit 4	3667	1	0	0	1	1	0	1	0	0	-0.64	-0.68	0.74	2009, 2011
ERGIC1	ENST00000393784.3	endoplasmic reticulum-golgi intermediate compartment (ERGIC) 1	4614	2	1	1	0	0	0	0	0	0	-0.64	-0.64	0.78	2011
MET	ENST00000397752.3	met proto-oncogene	1155	2	0	2	0	0	0	0	0	0	-0.63	-0.63	0.86	2011
XYLT1	ENST00000261381.6	xylosyltransferase I	159	1	0	1	0	4	1	1	2	3	-0.63	-0.76	0.77	2005, 2007, 2009, 2011
ANKRD52	ENST00000267116.7	ankyrin repeat domain 52	2913	2	1	1	0	3	0	1	2	0	-0.62	-0.62	0.97	2009, 2011
PEG10	ENST00000482108.1	paternally expressed 10	8778	3	0	1	2	0	0	0	0	2	-0.62	-0.62	0.96	2009, 2011
MPP2	ENST00000377184.3	membrane protein, palmitoylated 2 (MAGUK p55 subfamily member 2)	78	2	1	1	0	1	0	1	0	0	-0.62	-0.62	0.98	2005, 2007, 2009, 2011
LEF1	ENST00000265165.1	lymphoid enhancer-binding factor 1	104	1	1	0	0	0	0	0	0	0	-0.61	-0.61	0.89	2005, 2007, 2009, 2011
VPS4A	ENST00000254950.11	vacuolar protein sorting 4 homolog A (S. cerevisiae)	430	1	0	1	0	3	0	3	0	0	-0.61	-0.65	0.7
FAM175B	ENST00000298492.5	family with sequence similarity 175, member B	525	1	1	0	0	0	0	0	0	2	-0.6	-0.74	0.64	2011
ZDHHC16	ENST00000345745.5	zinc finger, DHHC-type containing 16	82	1	1	0	0	0	0	0	0	0	-0.6	-0.6	0.88	2009, 2011
FGD6	ENST00000343958.4	FYVE, RhoGEF and PH domain containing 6	21	1	1	0	0	1	0	0	1	1	-0.6	-0.63	0.88	2005, 2007, 2009, 2011
SPRN	ENST00000414069.2	shadow of prion protein homolog (zebrafish)	5	1	1	0	0	1	0	0	1	1	-0.6	-0.6	0.71	2007, 2009, 2011
LRRC40	ENST00000370952.3	leucine rich repeat containing 40	88	1	1	0	0	0	0	0	0	0	-0.6	-0.6	0.21	2009, 2011
NRIP3	ENST00000309166.3	nuclear receptor interacting protein 3	58	1	1	0	0	0	0	0	0	2	-0.6	-0.6	0.87	2005, 2007, 2009, 2011
CCNE2	ENST00000520509.1	cyclin E2	76	1	1	0	0	0	0	0	0	0	-0.59	-0.59	0.55	2005, 2007, 2009, 2011
GAS1	ENST00000298743.7	growth arrest-specific 1	2904	1	1	0	0	0	0	0	0	1	-0.59	-0.59	0.89	2009, 2011
EVI5L	ENST00000270530.4	ecotropic viral integration site 5-like	15	2	0	2	0	0	0	0	0	0	-0.59	-0.59	0.92	2005, 2007, 2009, 2011
NAV1	ENST00000295624.6	neuron navigator 1	702	3	1	2	0	1	0	1	0	1	-0.59	-0.6	0.99	2005, 2007, 2009, 2011
TMEM246	ENST00000374847.1	transmembrane protein 246	367	2	0	1	1	0	0	0	0	0	-0.59	-0.59	0.89	2009, 2011
ORAI3	ENST00000318663.4	ORAI calcium release-activated calcium modulator 3	565	2	0	2	0	0	0	0	0	0	-0.59	-0.59	0.82	2009, 2011
RAB43	ENST00000476465.1	RAB43, member RAS oncogene family	5	1	0	1	0	3	0	3	0	2	-0.58	-0.83	0.76	2005, 2007, 2009
LIMD2	ENST00000259006.3	LIM domain containing 2	90	1	1	0	0	1	1	0	0	2	-0.58	-1.04	0.89	2007, 2009, 2011
HSPA1B	ENST00000375650.3	heat shock 70kDa protein 1B	488	1	1	0	0	0	0	0	0	0	-0.58	-0.65	0.87	2011
GNAO1	ENST00000262493.6	guanine nucleotide binding protein (G protein), alpha activating activity polypeptide O	8	1	1	0	0	0	0	0	0	0	-0.58	-0.58	0.88	2011
CALCR	ENST00000359558.2	calcitonin receptor	5	2	0	1	1	0	0	0	0	0	-0.58	-0.58	0.76	2005, 2007, 2009, 2011
FUT8	ENST00000360689.5	fucosyltransferase 8 (alpha (1,6) fucosyltransferase)	64	1	1	0	0	0	0	0	0	0	-0.58	-0.58	0.89	2005, 2007, 2009, 2011
RCAN1	ENST00000482533.1	regulator of calcineurin 1	715	1	1	0	0	1	1	0	0	1	-0.58	-0.71	0.88	2009, 2011
PPP2R3A	ENST00000264977.3	protein phosphatase 2, regulatory subunit B'', alpha	32	1	1	0	0	1	0	0	1	0	-0.58	-0.58	0.28	2005, 2007, 2009, 2011
RPS6KL1	ENST00000555647.1	ribosomal protein S6 kinase-like 1	9	2	1	1	0	0	0	0	0	0	-0.57	-0.57	0.63	2011
DNAH10OS	ENST00000514254.2	dynein, axonemal, heavy chain 10 opposite strand	89	1	0	1	0	2	1	1	0	0	-0.57	-0.59	< 0.1
FAM117B	ENST00000392238.2	family with sequence similarity 117, member B	245	1	1	0	0	1	0	0	1	0	-0.57	-0.59	0.66	2009, 2011
SLC30A3	ENST00000233535.4	solute carrier family 30 (zinc transporter), member 3	5	1	1	0	0	0	0	0	0	0	-0.56	-0.56	0.82	2005, 2007, 2009, 2011
STX1A	ENST00000395156.3	syntaxin 1A (brain)	82	1	1	0	0	1	0	0	1	0	-0.56	-0.56	0.44	2009, 2011
TMEM184B	ENST00000361906.3	transmembrane protein 184B	1362	1	0	1	0	2	0	1	1	0	-0.56	-0.56	0.8	2005, 2007, 2011
ZNF281	ENST00000294740.3	zinc finger protein 281	595	1	1	0	0	0	0	0	0	0	-0.56	-0.56	0.89	2005, 2007, 2009, 2011
TMUB2	ENST00000590235.1	transmembrane and ubiquitin-like domain containing 2	1043	1	1	0	0	0	0	0	0	0	-0.55	-0.55	ORF
TSPAN18	ENST00000340160.3	tetraspanin 18	332	1	0	1	0	1	0	1	0	4	-0.55	-0.56	0.67	2011
KLF4	ENST00000374672.4	Kruppel-like factor 4 (gut)	22	1	1	0	0	0	0	0	0	0	-0.55	-0.55	0.34	2005, 2007
VPS37B	ENST00000267202.2	vacuolar protein sorting 37 homolog B (S. cerevisiae)	261	1	1	0	0	2	0	2	0	0	-0.55	-0.55	0.15	2009, 2011
AMER1	ENST00000330258.3	APC membrane recruitment protein 1	11	1	0	1	0	3	1	2	0	2	-0.55	-0.64	0.51	2007, 2009, 2011
PDGFRA	ENST00000257290.5	platelet-derived growth factor receptor, alpha polypeptide	39	2	0	1	1	0	0	0	0	1	-0.54	-0.54	0.95	2011
TTC19	ENST00000261647.5	tetratricopeptide repeat domain 19	64	1	1	0	0	0	0	0	0	0	-0.54	-0.54	0.34	2005, 2007, 2009, 2011
SERPINF2	ENST00000382061.4	serpin peptidase inhibitor, clade F (alpha-2 antiplasmin, pigment epithelium derived factor), member 2	2334	1	1	0	0	0	0	0	0	0	-0.54	-0.54	0.83	2009, 2011
CA7	ENST00000394069.3	carbonic anhydrase VII	5	1	1	0	0	0	0	0	0	0	-0.54	-0.54	0.76	2005, 2007, 2009, 2011
GRIN2B	ENST00000609686.1	glutamate receptor, ionotropic, N-methyl D-aspartate 2B	5	1	0	1	0	1	0	0	1	1	-0.54	-0.54	0.67
HTR2C	ENST00000371950.3	5-hydroxytryptamine (serotonin) receptor 2C, G protein-coupled	5	1	1	0	0	0	0	0	0	1	-0.54	-0.54	0.83	2005, 2007, 2009, 2011
MYADM	ENST00000391770.4	myeloid-associated differentiation marker	3436	1	0	1	0	1	0	1	0	0	-0.54	-0.54	0.84	2009, 2011
LZTS3	ENST00000329152.3	Homo sapiens leucine zipper, putative tumor suppressor family member 3 (LZTS3), transcript variant 2, mRNA.	78	1	0	1	0	2	0	2	0	0	-0.53	-0.53	0.8	2005, 2007, 2009, 2011
JAKMIP1	ENST00000282924.5	janus kinase and microtubule interacting protein 1	5	1	0	1	0	0	0	0	0	0	-0.53	-0.53	0.61	2007, 2009, 2011
ESYT3	ENST00000389567.4	extended synaptotagmin-like protein 3	17	1	1	0	0	2	1	0	1	0	-0.53	-1.07	0.13	2011
RTN4RL1	ENST00000331238.6	reticulon 4 receptor-like 1	82	1	1	0	0	0	0	0	0	0	-0.53	-0.53	0.87	2005, 2007, 2009, 2011
AXL	ENST00000301178.4	AXL receptor tyrosine kinase	976	1	1	0	0	0	0	0	0	0	-0.52	-0.52	0.88	2005, 2007, 2009, 2011
ASIC2	ENST00000225823.2	acid-sensing (proton-gated) ion channel 2	5	1	1	0	0	0	0	0	0	0	-0.52	-0.52	0.78	2005, 2007, 2009, 2011
BMP3	ENST00000282701.2	bone morphogenetic protein 3	36	1	1	0	0	1	0	0	1	0	-0.52	-0.57	0.89	2009, 2011
DGKZ	ENST00000343674.6	diacylglycerol kinase, zeta	65	1	1	0	0	0	0	0	0	0	-0.52	-0.52	0.81	2005, 2007, 2009, 2011
C9orf69	ENST00000561457.1	chromosome 9 open reading frame 69	134	1	1	0	0	1	0	1	0	1	-0.52	-0.52	0.84	2009, 2011
NOTCH1	ENST00000277541.6	notch 1	88	1	0	1	0	1	0	1	0	0	-0.52	-0.61	0.84	2003, 2005, 2007, 2009, 2011
HNF4A	ENST00000316099.4	hepatocyte nuclear factor 4, alpha	915	2	0	2	0	1	1	0	0	1	-0.51	-0.67	0.89
SGPP1	ENST00000247225.6	sphingosine-1-phosphate phosphatase 1	1340	1	1	0	0	0	0	0	0	1	-0.51	-0.51	0.29	2005, 2007, 2011
PLAG1	ENST00000316981.3	pleiomorphic adenoma gene 1	58	1	1	0	0	0	0	0	0	0	-0.51	-0.51	0.86	2009, 2011
TUSC5	ENST00000333813.3	tumor suppressor candidate 5	5	1	0	0	1	1	0	1	0	1	-0.51	-0.51	0.73	2009, 2011
ZNF282	ENST00000479907.1	zinc finger protein 282	3014	1	0	1	0	1	0	0	1	1	-0.51	-0.51	0.55	2005, 2007, 2011
RSPO4	ENST00000217260.4	R-spondin 4	5	1	0	1	0	1	0	1	0	0	-0.51	-0.51	0.54	2009, 2011
MAP2K1	ENST00000307102.5	mitogen-activated protein kinase kinase 1	8	1	1	0	0	0	0	0	0	0	-0.51	-0.51	0.89	2011
GCH1	ENST00000491895.2	GTP cyclohydrolase 1	502	1	1	0	0	1	0	0	1	0	-0.51	-0.53	0.46	2011
ZCCHC17	ENST00000344147.5	zinc finger, CCHC domain containing 17	100	1	1	0	0	1	0	1	0	0	-0.51	-0.72	0.87	2007, 2009, 2011
VAT1	ENST00000355653.3	vesicle amine transport 1	2844	1	1	0	0	0	0	0	0	1	-0.51	-0.51	0.82	2005, 2007, 2009, 2011
RALGPS2	ENST00000367635.3	Ral GEF with PH domain and SH3 binding motif 2	201	2	0	1	1	0	0	0	0	0	-0.5	-0.5	0.93	2011
DMWD	ENST00000377735.3	dystrophia myotonica, WD repeat containing	229	1	1	0	0	0	0	0	0	1	-0.5	-0.52	0.87	2009, 2011
TSN	ENST00000536142.1	translin	886	1	1	0	0	1	1	0	0	0	-0.5	-0.98	0.85	2009, 2011
CAPN6	ENST00000324068.1	calpain 6	5	1	0	1	0	1	1	0	0	0	-0.5	-0.5	0.45	2005, 2007, 2011
ARHGAP19-SLIT1	ENST00000453547.2	ARHGAP19-SLIT1 readthrough (NMD candidate)	15	3	1	0	2	3	1	0	2	1	-0.5	-0.5	ORF
DHRS13	ENST00000378895.4	dehydrogenase/reductase (SDR family) member 13	596	1	1	0	0	0	0	0	0	1	-0.49	-0.49	0.53	2011
PEA15	ENST00000360472.4	phosphoprotein enriched in astrocytes 15	5239	1	1	0	0	0	0	0	0	0	-0.49	-0.58	0.88	2007, 2009, 2011
FOXJ2	ENST00000162391.3	forkhead box J2	9	1	0	1	0	1	1	0	0	0	-0.49	-0.49	0.65	2005, 2007, 2009, 2011
ZNF304	ENST00000391705.3	zinc finger protein 304	194	1	1	0	0	1	0	0	1	0	-0.49	-0.49	0.56	2011
GALNT7	ENST00000265000.4	UDP-N-acetyl-alpha-D-galactosamine:polypeptide N-acetylgalactosaminyltransferase 7 (GalNAc-T7)	953	1	1	0	0	1	0	0	1	0	-0.49	-0.49	0.87	2005, 2007, 2009, 2011
TMEM126B	ENST00000534341.1	transmembrane protein 126B	529	1	1	0	0	0	0	0	0	0	-0.49	-0.49	ORF
ISY1-RAB43	ENST00000418265.1	ISY1-RAB43 readthrough	5	1	0	1	0	3	0	3	0	2	-0.48	-0.49	0.74
SHISA7	ENST00000376325.4	shisa family member 7	5	2	0	2	0	1	0	1	0	1	-0.48	-0.48	0.86	2011
KCND3	ENST00000369697.1	potassium voltage-gated channel, Shal-related subfamily, member 3	23	1	1	0	0	2	0	2	0	0	-0.48	-0.48	0.72
DDX17	ENST00000396821.3	DEAD (Asp-Glu-Ala-Asp) box helicase 17	2204	1	1	0	0	0	0	0	0	0	-0.48	-0.49	0.84	2005, 2007, 2009, 2011
DNAJC24	ENST00000465995.1	DnaJ (Hsp40) homolog, subfamily C, member 24	424	1	1	0	0	0	0	0	0	0	-0.48	-0.6	0.23	2009, 2011
SNTB2	ENST00000336278.4	syntrophin, beta 2 (dystrophin-associated protein A1, 59kDa, basic component 2)	254	1	1	0	0	1	0	0	1	0	-0.48	-0.58	0.87	2009, 2011
RAP1GDS1	ENST00000408927.3	RAP1, GTP-GDP dissociation stimulator 1	970	1	1	0	0	1	0	0	1	0	-0.48	-0.71	0.87	2009, 2011
LINC00998	ENST00000397764.3	long intergenic non-protein coding RNA 998	506	1	0	1	0	1	0	0	1	0	-0.48	-0.7	0.49
LDHA	ENST00000227157.4	lactate dehydrogenase A	375	1	1	0	0	0	0	0	0	0	-0.48	-0.49	0.79	2005, 2007, 2009, 2011
LPAR2	ENST00000586703.1	lysophosphatidic acid receptor 2	45	1	1	0	0	3	0	3	0	0	-0.48	-0.83	0.14
ZDHHC17	ENST00000426126.2	zinc finger, DHHC-type containing 17	117	1	1	0	0	0	0	0	0	0	-0.47	-0.47	0.66	2005, 2007, 2009, 2011
ROCK1	ENST00000399799.2	Rho-associated, coiled-coil containing protein kinase 1	7	1	0	0	1	2	0	1	1	0	-0.47	-0.47	0.79	2007, 2011
E2F3	ENST00000346618.3	E2F transcription factor 3	91	1	1	0	0	0	0	0	0	0	-0.47	-0.47	0.89	2005, 2007, 2009, 2011
GREM2	ENST00000318160.4	gremlin 2, DAN family BMP antagonist	631	1	1	0	0	0	0	0	0	0	-0.47	-0.48	0.38	2005, 2007, 2009, 2011
DIXDC1	ENST00000440460.2	DIX domain containing 1	307	1	1	0	0	0	0	0	0	1	-0.47	-0.47	0.87	2005, 2007, 2009, 2011
NETO1	ENST00000327305.6	neuropilin (NRP) and tolloid (TLL)-like 1	5	1	0	1	0	0	0	0	0	0	-0.46	-0.47	0.8	2011
RDH11	ENST00000381346.4	retinol dehydrogenase 11 (all-trans/9-cis/11-cis)	1177	1	0	0	1	1	0	0	1	0	-0.46	-0.46	0.61	2005, 2007, 2009
CORO1C	ENST00000261401.3	coronin, actin binding protein, 1C	1970	1	1	0	0	0	0	0	0	0	-0.46	-0.46	0.87	2005, 2007, 2009, 2011
MAPT	ENST00000344290.5	microtubule-associated protein tau	11	1	0	1	0	2	1	0	1	1	-0.45	-0.45	0.73	2011
INA	ENST00000369849.4	internexin neuronal intermediate filament protein, alpha	46	1	1	0	0	0	0	0	0	0	-0.45	-0.5	0.85	2009, 2011
STRN3	ENST00000355683.5	striatin, calmodulin binding protein 3	697	1	1	0	0	0	0	0	0	0	-0.45	-0.45	0.89	2009, 2011
NOS1AP	ENST00000361897.5	nitric oxide synthase 1 (neuronal) adaptor protein	5	1	1	0	0	2	0	1	1	0	-0.45	-0.45	0.88	2011
OSGIN2	ENST00000451899.2	oxidative stress induced growth inhibitor family member 2	662	1	1	0	0	0	0	0	0	0	-0.45	-0.47	0.49	2007, 2009, 2011
PEAK1	ENST00000312493.4	pseudopodium-enriched atypical kinase 1	209	1	0	1	0	2	0	1	1	1	-0.45	-0.45	0.49
POGZ	ENST00000392723.1	pogo transposable element with ZNF domain	170	1	1	0	0	0	0	0	0	0	-0.45	-0.54	0.89	2005, 2007, 2009, 2011
CALN1	ENST00000329008.5	calneuron 1	5	1	0	0	1	1	0	0	1	3	-0.45	-0.45	0.74	2009, 2011
DCP1A	ENST00000607628.1	decapping mRNA 1A	87	1	0	1	0	1	0	0	1	0	-0.45	-0.47	0.75	2011
ONECUT2	ENST00000491143.2	one cut homeobox 2	847	1	0	0	1	3	0	0	3	0	-0.45	-0.51	0.73	2007, 2009, 2011
GNAQ	ENST00000286548.4	guanine nucleotide binding protein (G protein), q polypeptide	47	1	0	0	1	1	0	1	0	1	-0.45	-0.48	0.59
UBP1	ENST00000283629.3	upstream binding protein 1 (LBP-1a)	1418	1	1	0	0	1	1	0	0	1	-0.45	-0.62	0.89	2005, 2007, 2009, 2011
PRRG3	ENST00000370353.3	proline rich Gla (G-carboxyglutamic acid) 3 (transmembrane)	5	1	1	0	0	1	0	1	0	0	-0.44	-0.44	0.16
ACBD3	ENST00000366812.5	acyl-CoA binding domain containing 3	828	1	1	0	0	0	0	0	0	0	-0.44	-0.46	0.82	2007, 2009, 2011
NDST1	ENST00000261797.6	N-deacetylase/N-sulfotransferase (heparan glucosaminyl) 1	13660	3	0	2	1	2	0	1	1	1	-0.44	-0.44	0.96	2007, 2009, 2011
CR2	ENST00000367058.3	complement component (3d/Epstein Barr virus) receptor 2	9	1	1	0	0	0	0	0	0	0	-0.44	-0.44	0.18	2011
DNAJC16	ENST00000375847.3	DnaJ (Hsp40) homolog, subfamily C, member 16	366	1	1	0	0	1	1	0	0	0	-0.44	-0.5	0.68	2007, 2009, 2011
RGS17	ENST00000367225.2	regulator of G-protein signaling 17	11	1	1	0	0	0	0	0	0	0	-0.44	-0.44	0.89	2005, 2007, 2009, 2011
FOXP1	ENST00000318789.4	forkhead box P1	264	2	0	2	0	0	0	0	0	0	-0.44	-0.64	0.89	2005, 2007, 2009, 2011
C3orf58	ENST00000441925.2	chromosome 3 open reading frame 58	118	1	1	0	0	0	0	0	0	0	-0.44	-0.44	0.71	2009, 2011
SEPT3	ENST00000396425.3	septin 3	241	1	0	1	0	2	0	2	0	1	-0.43	-0.43	0.62	2005, 2007, 2009, 2011
BNC2	ENST00000380672.4	basonuclin 2	770	2	0	0	2	1	0	1	0	1	-0.43	-0.48	0.92	2005, 2007, 2009, 2011
ADAM10	ENST00000260408.3	ADAM metallopeptidase domain 10	385	1	0	0	1	1	0	1	0	0	-0.43	-0.45	0.7
VTI1B	ENST00000554659.1	vesicle transport through interaction with t-SNAREs 1B	264	1	0	0	1	2	1	0	1	2	-0.43	-0.82	< 0.1
HNRNPA1	ENST00000546500.1	heterogeneous nuclear ribonucleoprotein A1	2079	1	1	0	0	0	0	0	0	0	-0.43	-0.45	0.31
SIDT1	ENST00000264852.4	SID1 transmembrane family, member 1	5	1	1	0	0	0	0	0	0	0	-0.43	-0.43	0.88	2005, 2007, 2009, 2011
CTDSPL	ENST00000443503.2	CTD (carboxy-terminal domain, RNA polymerase II, polypeptide A) small phosphatase-like	372	1	0	0	1	1	0	1	0	1	-0.43	-0.51	0.64	2011
CACNB3	ENST00000301050.2	calcium channel, voltage-dependent, beta 3 subunit	41	1	1	0	0	0	0	0	0	0	-0.43	-0.43	0.54	2005, 2007, 2009, 2011
NCEH1	ENST00000475381.1	neutral cholesterol ester hydrolase 1	1779	1	1	0	0	0	0	0	0	1	-0.43	-0.43	0.79	2005, 2007, 2009, 2011
PHF15	ENST00000395003.1	PHD finger protein 15	387	1	0	0	1	2	1	0	1	2	-0.42	-0.49	0.75	2005, 2007, 2009, 2011
ARHGAP1	ENST00000311956.4	Rho GTPase activating protein 1	2229	1	0	1	0	0	0	0	0	3	-0.42	-0.42	0.77	2005, 2007, 2009, 2011
WASF1	ENST00000392587.2	WAS protein family, member 1	55	1	0	1	0	0	0	0	0	0	-0.42	-0.42	0.6	2005, 2007, 2011
AP3S2	ENST00000336418.4	adaptor-related protein complex 3, sigma 2 subunit	985	1	1	0	0	2	1	1	0	0	-0.42	-0.75	0.32
RIC8B	ENST00000392837.4	RIC8 guanine nucleotide exchange factor B	49	1	0	1	0	0	0	0	0	0	-0.42	-0.42	0.66	2007, 2009, 2011
CTNND2	ENST00000304623.8	catenin (cadherin-associated protein), delta 2	25	1	0	1	0	0	0	0	0	0	-0.42	-0.42	0.74	2005, 2007, 2009, 2011
TRANK1	ENST00000428977.2	tetratricopeptide repeat and ankyrin repeat containing 1	140	1	1	0	0	0	0	0	0	1	-0.42	-0.42	0.38	2009, 2011
RRAGC	ENST00000373001.3	Ras-related GTP binding C	1062	1	0	1	0	0	0	0	0	0	-0.42	-0.42	0.79
CHST12	ENST00000258711.6	carbohydrate (chondroitin 4) sulfotransferase 12	6204	1	0	1	0	1	0	1	0	0	-0.42	-0.47	0.49	2009, 2011
STK38L	ENST00000389032.3	serine/threonine kinase 38 like	705	1	0	1	0	1*	0	0	0	1	-0.41	-0.47	0.76	2009, 2011
KIAA1217	ENST00000396445.1	KIAA1217	320	1	1	0	0	0	0	0	0	1	-0.41	-0.52	0.84	2005, 2007, 2009, 2011
SNX15	ENST00000377244.3	sorting nexin 15	341	1	1	0	0	0	0	0	0	0	-0.41	-0.41	0.89	2005, 2007, 2009, 2011
BCL2L13	ENST00000355028.3	BCL2-like 13 (apoptosis facilitator)	741	1	1	0	0	0	0	0	0	0	-0.41	-0.41	ORF
EML5	ENST00000554922.1	echinoderm microtubule associated protein like 5	60	1	1	0	0	0	0	0	0	0	-0.41	-0.41	0.89	2005, 2007, 2009, 2011
LIN54	ENST00000395282.2	lin-54 homolog (C. elegans)	228	1	1	0	0	1	0	0	1	0	-0.41	-0.41	ORF
KIAA1210	ENST00000402510.2	KIAA1210	5	1	1	0	0	1	0	1	0	1	-0.41	-0.41	0.69	2009, 2011
AL117190.3	ENST00000599197.1	Esophagus cancer-related gene-2 interaction susceptibility protein; Uncharacterized protein	30	1	0	1	0	1	0	1	0	0	-0.41	-0.45	0.73
ARHGAP26	ENST00000378004.3	Rho GTPase activating protein 26	131	1	1	0	0	0	0	0	0	0	-0.41	-0.41	0.88	2005, 2007, 2009, 2011
SLC25A27	ENST00000371347.5	solute carrier family 25, member 27	85	1	1	0	0	1	0	0	1	0	-0.41	-0.71	0.87	2007, 2009, 2011
ARHGAP36	ENST00000370922.1	Rho GTPase activating protein 36	5	1	1	0	0	0	0	0	0	0	-0.41	-0.41	0.7	2009, 2011
CDK6	ENST00000265734.4	cyclin-dependent kinase 6	1116	1	0	1	0	2	0	1	1	0	-0.41	-0.44	0.82	2007, 2009, 2011
SDK2	ENST00000392650.3	sidekick cell adhesion molecule 2	8	1	0	1	0	4	2	2	0	1	-0.41	-0.41	0.79	2011
GPR22	ENST00000304402.4	G protein-coupled receptor 22	5	1	0	0	1	0	0	0	0	0	-0.41	-0.41	0.75	2007, 2009, 2011
CBFA2T3	ENST00000327483.5	core-binding factor, runt domain, alpha subunit 2; translocated to, 3	7	1	1	0	0	0	0	0	0	2	-0.4	-0.61	0.89	2005, 2007, 2009, 2011
NOTCH2	ENST00000256646.2	notch 2	734	1	0	1	0	0	0	0	0	2	-0.4	-0.53	0.73	2005, 2007, 2009, 2011
ATP5S	ENST00000245448.6	ATP synthase, H+ transporting, mitochondrial Fo complex, subunit s (factor B)	310	1	0	1	0	0	0	0	0	2	-0.4	-0.54	< 0.1
PACS1	ENST00000320580.4	phosphofurin acidic cluster sorting protein 1	87	2	2	0	0	0	0	0	0	1	-0.4	-0.4	0.99	2005, 2007, 2009, 2011
ATMIN	ENST00000299575.4	ATM interactor	129	1	0	1	0	0	0	0	0	0	-0.4	-0.41	0.72	2009, 2011
RPS6KA4	ENST00000528057.1	ribosomal protein S6 kinase, 90kDa, polypeptide 4	1763	1	0	1	0	1	0	1	0	0	-0.4	-0.4	0.64	2005, 2007, 2009, 2011
KIAA1462	ENST00000375377.1	KIAA1462	360	1	1	0	0	0	0	0	0	0	-0.4	-0.4	0.84	2009, 2011
ORMDL3	ENST00000304046.2	ORM1-like 3 (S. cerevisiae)	82	1	1	0	0	0	0	0	0	0	-0.4	-0.4	0.24	2009, 2011
SPRY1	ENST00000394339.2	sprouty homolog 1, antagonist of FGF signaling (Drosophila)	150	1	0	1	0	1	0	0	1	0	-0.4	-0.48	0.64
CCDC135	ENST00000394337.4	coiled-coil domain containing 135	11	1	1	0	0	0	0	0	0	0	-0.4	-0.4	0.4	2009, 2011
LMAN2L	ENST00000264963.4	lectin, mannose-binding 2-like	355	1	0	1	0	0	0	0	0	1	-0.4	-0.43	0.59	2005, 2007, 2011
FRK	ENST00000606080.1	fyn-related kinase	37	1	0	1	0	1	0	0	1	4	-0.4	-0.5	0.73
TMEM251	ENST00000415050.2	transmembrane protein 251	14	1	0	0	1	1	0	1	0	0	-0.4	-0.57	0.67
YY1	ENST00000262238.4	YY1 transcription factor	1803	1	0	0	1	1	0	0	1	1	-0.4	-0.49	0.88	2005, 2007, 2009, 2011
TMCC3	ENST00000261226.4	transmembrane and coiled-coil domain family 3	70	1	0	1	0	1	0	0	1	1	-0.4	-0.47	0.72	2005, 2007, 2009, 2011
ADO	ENST00000373783.1	2-aminoethanethiol (cysteamine) dioxygenase	686	1	1	0	0	0	0	0	0	0	-0.4	-0.4	0.86	2009, 2011
TMEM25	ENST00000411589.2	transmembrane protein 25	767	1	1	0	0	0	0	0	0	1	-0.4	-0.4	0.12
IL6R	ENST00000344086.4	interleukin 6 receptor	13	1	1	0	0	1	0	1	0	1	-0.39	-0.43	0.26	2009, 2011
MYRIP	ENST00000302541.6	myosin VIIA and Rab interacting protein	9	2	0	1	1	0	0	0	0	0	-0.39	-0.39	0.94	2005, 2007, 2009, 2011
CADM4	ENST00000222374.2	cell adhesion molecule 4	50	1	1	0	0	0	0	0	0	0	-0.39	-0.39	0.64	2009, 2011
ITSN1	ENST00000379960.5	intersectin 1 (SH3 domain protein)	194	1	0	1	0	0	0	0	0	1	-0.39	-0.4	0.7	2005, 2007, 2009, 2011
RAE1	ENST00000395841.2	ribonucleic acid export 1	3909	1	0	1	0	0	0	0	0	0	-0.39	-0.39	0.67	2011
PALLD	ENST00000261509.6	palladin, cytoskeletal associated protein	4423	1	1	0	0	0	0	0	0	1	-0.39	-0.39	0.21
PPP1R11	ENST00000376773.1	protein phosphatase 1, regulatory (inhibitor) subunit 11	17	2	2	0	0	0	0	0	0	1	-0.39	-1.38	0.99	2011
RAB21	ENST00000261263.3	RAB21, member RAS oncogene family	1823	1	0	0	1	1	0	0	1	0	-0.39	-0.6	0.76	2005, 2007
CERS6	ENST00000305747.6	ceramide synthase 6	1932	1	1	0	0	0	0	0	0	0	-0.39	-0.39	0.89	2009, 2011
PGM1	ENST00000371084.3	phosphoglucomutase 1	612	1	1	0	0	0	0	0	0	0	-0.39	-0.39	0.27	2005, 2007, 2009, 2011
PEX5L	ENST00000467460.1	peroxisomal biogenesis factor 5-like	5	1	0	1	0	1	0	1	0	1	-0.39	-0.39	0.71
BTBD11	ENST00000280758.5	BTB (POZ) domain containing 11	9	1	1	0	0	1	0	1	0	1	-0.39	-0.39	0.61	2005, 2007, 2009, 2011
SVIP	ENST00000354193.4	small VCP/p97-interacting protein	521	1	0	0	1	0	0	0	0	1	-0.39	-0.44	0.6	2009, 2011
MTMR9	ENST00000221086.3	myotubularin related protein 9	400	2	0	2	0	0	0	0	0	0	-0.39	-0.54	0.9	2009, 2011
LMAN1	ENST00000251047.5	lectin, mannose-binding, 1	2293	1	1	0	0	0	0	0	0	0	-0.39	-0.45	0.86	2011
AMER2	ENST00000357816.2	APC membrane recruitment protein 2	7	1	1	0	0	0	0	0	0	0	-0.38	-0.52	0.85
RANBP10	ENST00000317506.3	RAN binding protein 10	140	1	0	1	0	2	1	0	1	1	-0.38	-0.39	0.51	2011
GK5	ENST00000392993.2	glycerol kinase 5 (putative)	73	1	0	1	0	0	0	0	0	0	-0.38	-0.38	0.68	2011
LYPLAL1	ENST00000366928.5	lysophospholipase-like 1	28	1	0	0	1	0	0	0	0	0	-0.38	-0.38	0.65	2011
FOXN2	ENST00000340553.3	forkhead box N2	441	2	0	0	2	0	0	0	0	0	-0.38	-0.38	0.93	2007, 2009, 2011
ZMYM4	ENST00000314607.6	zinc finger, MYM-type 4	280	1	1	0	0	0	0	0	0	0	-0.38	-0.39	0.84	2007, 2009, 2011
GPR158	ENST00000376351.3	G protein-coupled receptor 158	5	1	0	1	0	0	0	0	0	0	-0.38	-0.38	0.74	2007, 2009, 2011
TOM1	ENST00000447733.1	target of myb1 (chicken)	309	1	1	0	0	1	0	1	0	0	-0.38	-0.38	0.24	2009, 2011
B3GAT1	ENST00000392580.1	beta-1,3-glucuronyltransferase 1 (glucuronosyltransferase P)	77	1	0	1	0	1	0	1	0	1	-0.38	-0.38	0.46
MAP1A	ENST00000382031.1	microtubule-associated protein 1A	223	1	0	1	0	1	0	0	1	0	-0.38	-0.38	0.54	2005, 2007, 2009, 2011
C1QL3	ENST00000298943.3	complement component 1, q subcomponent-like 3	77	1	1	0	0	0	0	0	0	0	-0.38	-0.41	0.11
LCMT2	ENST00000567039.1	leucine carboxyl methyltransferase 2	274	1	0	1	0	1	0	0	1	0	-0.38	-0.38	< 0.1
SGTA	ENST00000221566.2	small glutamine-rich tetratricopeptide repeat (TPR)-containing, alpha	250	1	1	0	0	0	0	0	0	1	-0.37	-0.37	0.89	2009, 2011
ADK	ENST00000372734.3	adenosine kinase	1098	1	0	1	0	0	0	0	0	0	-0.37	-0.37	0.62
LGI1	ENST00000542308.1	leucine-rich, glioma inactivated 1	5	1	0	0	1	0	0	0	0	0	-0.37	-0.37	0.64	2005, 2007, 2009, 2011
GPR85	ENST00000297146.3	G protein-coupled receptor 85	21	1	0	1	0	1	0	0	1	0	-0.37	-0.37	0.55	2005, 2007, 2009, 2011
ELL2	ENST00000237853.4	elongation factor, RNA polymerase II, 2	397	1	1	0	0	1	0	1	0	0	-0.37	-0.41	0.16	2009, 2011
SLC6A1	ENST00000287766.4	solute carrier family 6 (neurotransmitter transporter), member 1	5	1	1	0	0	1	0	0	1	1	-0.37	-0.37	0.14	2011
PPARGC1B	ENST00000309241.5	peroxisome proliferator-activated receptor gamma, coactivator 1 beta	12	2	1	1	0	0	0	0	0	2	-0.37	-0.42	0.95	2011
C8orf37	ENST00000286688.5	chromosome 8 open reading frame 37	70	1	0	1	0	0	0	0	0	0	-0.37	-0.37	0.65	2009, 2011
PLEKHH2	ENST00000282406.4	pleckstrin homology domain containing, family H (with MyTH4 domain) member 2	9	1	1	0	0	0	0	0	0	0	-0.37	-0.37	0.62	2011
CREB3L1	ENST00000529193.1	cAMP responsive element binding protein 3-like 1	160	1	0	1	0	0	0	0	0	0	-0.37	-0.37	0.58	2009, 2011
METAP1	ENST00000296411.6	methionyl aminopeptidase 1	887	1	0	1	0	0	0	0	0	0	-0.37	-0.37	0.78	2007, 2009
NDC1	ENST00000540001.1	NDC1 transmembrane nucleoporin	371	1	0	0	1	0	0	0	0	2	-0.37	-0.38	< 0.1
GRM7	ENST00000486284.1	glutamate receptor, metabotropic 7	5	1	1	0	0	0	0	0	0	0	-0.37	-0.37	0.84	2007, 2009, 2011
APH1A	ENST00000360244.4	APH1A gamma secretase subunit	475	1	0	1	0	0	0	0	0	1	-0.37	-0.37	0.56	2011
ATXN7L3B	ENST00000519948.2	ataxin 7-like 3B	55	1	0	1	0	1	0	1	0	2	-0.36	-0.48	0.66	2011
PKIA	ENST00000396418.2	protein kinase (cAMP-dependent, catalytic) inhibitor alpha	542	1	0	1	0	0	0	0	0	1	-0.36	-0.37	0.81	2005, 2007, 2009, 2011
NR4A2	ENST00000339562.4	nuclear receptor subfamily 4, group A, member 2	1631	1	0	1	0	0	0	0	0	0	-0.36	-0.37	0.63	2005, 2007, 2009, 2011
CAMK4	ENST00000282356.4	calcium/calmodulin-dependent protein kinase IV	73	1	1	0	0	1	0	0	1	1	-0.36	-0.47	0.91
ZNF275	ENST00000370251.3	zinc finger protein 275	465	1	0	0	1	2	0	1	1	1	-0.36	-0.37	0.56	2009, 2011
UHRF2	ENST00000276893.5	ubiquitin-like with PHD and ring finger domains 2, E3 ubiquitin protein ligase	64	1	0	1	0	0	0	0	0	0	-0.36	-0.36	0.69	2005, 2007, 2009, 2011
FAM46A	ENST00000369754.3	family with sequence similarity 46, member A	899	1	1	0	0	1	0	0	1	1	-0.36	-0.36	0.61	2007, 2009, 2011
TMEM52B	ENST00000298530.3	transmembrane protein 52B	11	1	1	0	0	0	0	0	0	0	-0.36	-0.36	0.72	2009, 2011
THSD4	ENST00000355327.3	thrombospondin, type I, domain containing 4	69	1	0	1	0	2	1	1	0	0	-0.36	-0.42	0.56
DCX	ENST00000356915.2	doublecortin	5	1	1	0	0	0	0	0	0	0	-0.36	-0.36	0.89	2005, 2007, 2009, 2011
PRKD1	ENST00000331968.5	protein kinase D1	75	1	0	0	1	1	0	0	1	0	-0.36	-0.5	0.75	2005, 2007, 2009, 2011
PPP4R2	ENST00000356692.5	protein phosphatase 4, regulatory subunit 2	310	1	0	1	0	0	0	0	0	0	-0.36	-0.36	0.73
USF1	ENST00000368020.1	upstream transcription factor 1	5	1	0	1	0	0	0	0	0	0	-0.36	-0.36	0.65	2009, 2011
SIDT2	ENST00000324225.4	SID1 transmembrane family, member 2	341	2	0	2	0	0	0	0	0	0	-0.36	-0.36	0.81	2007, 2011
CCDC85A	ENST00000407595.2	coiled-coil domain containing 85A	46	1	1	0	0	0	0	0	0	0	-0.36	-0.36	0.14
CASP2	ENST00000310447.5	caspase 2, apoptosis-related cysteine peptidase	274	1	1	0	0	0	0	0	0	0	-0.36	-0.4	0.89	2009, 2011
RALGDS	ENST00000372050.3	ral guanine nucleotide dissociation stimulator	143	1	1	0	0	0	0	0	0	0	-0.36	-0.36	0.44	2005, 2007, 2009, 2011
PAX5	ENST00000358127.4	paired box 5	5	1	1	0	0	1	0	0	1	1	-0.36	-0.36	0.19
VPS37A	ENST00000324849.4	vacuolar protein sorting 37 homolog A (S. cerevisiae)	339	1	0	0	1	0	0	0	0	0	-0.36	-0.36	0.61	2011
MTA2	ENST00000278823.2	metastasis associated 1 family, member 2	1168	1	1	0	0	0	0	0	0	0	-0.35	-0.35	0.88	2005, 2007, 2009, 2011
PROX1	ENST00000366958.4	prospero homeobox 1	131	1	0	1	0	0	0	0	0	0	-0.35	-0.37	0.74
CSF1R	ENST00000286301.3	colony stimulating factor 1 receptor	5	1	1	0	0	0	0	0	0	0	-0.35	-0.35	0.88	2005, 2007, 2009, 2011
CELF3	ENST00000290585.4	CUGBP, Elav-like family member 3	5	2	0	2	0	0	0	0	0	0	-0.35	-0.72	0.89	2005, 2007, 2009, 2011
FUT11	ENST00000394790.1	fucosyltransferase 11 (alpha (1,3) fucosyltransferase)	622	1	1	0	0	0	0	0	0	0	-0.35	-0.35	ORF
POMGNT1	ENST00000396420.3	protein O-linked mannose N-acetylglucosaminyltransferase 1 (beta 1,2-)	2123	1	1	0	0	0	0	0	0	0	-0.35	-0.35	ORF
SRPR	ENST00000332118.6	signal recognition particle receptor (docking protein)	2980	1	0	1	0	0	0	0	0	0	-0.35	-0.35	0.6	2007, 2009, 2011
BCL2	ENST00000398117.1	B-cell CLL/lymphoma 2	55	1	0	0	1	0	0	0	0	1	-0.35	-0.35	0.75	2005, 2007, 2009, 2011
BRPF3	ENST00000357641.6	bromodomain and PHD finger containing, 3	7032	1	1	0	0	0	0	0	0	0	-0.35	-0.35	0.89	2005, 2007, 2009, 2011
CNTN2	ENST00000331830.4	contactin 2 (axonal)	5	1	1	0	0	1	0	0	1	0	-0.35	-0.35	0.89	2005, 2007, 2009, 2011
LIN28A	ENST00000326279.6	lin-28 homolog A (C. elegans)	5	1	1	0	0	0	0	0	0	0	-0.35	-0.35	0.24
ADD2	ENST00000264436.4	adducin 2 (beta)	59	1	0	1	0	1	0	1	0	1	-0.35	-0.39	0.74	2011
LRRTM2	ENST00000274711.6	leucine rich repeat transmembrane neuronal 2	5	1	1	0	0	1	0	0	1	0	-0.35	-0.35	0.14	2009, 2011
FBXO10	ENST00000432825.2	F-box protein 10	14	1	1	0	0	1	0	1	0	1	-0.35	-0.35	0.69	2007, 2009, 2011
NRXN2	ENST00000301894.2	neurexin 2	5	1	1	0	0	0	0	0	0	0	-0.35	-0.35	0.68	2005, 2007, 2009, 2011
IKZF1	ENST00000331340.3	IKAROS family zinc finger 1 (Ikaros)	11	1	0	1	0	0	0	0	0	2	-0.35	-0.35	0.56
GPR12	ENST00000405846.3	G protein-coupled receptor 12	5	1	0	1	0	0	0	0	0	1	-0.34	-0.34	0.71	2011
TMEM109	ENST00000227525.3	transmembrane protein 109	4675	1	0	1	0	0	0	0	0	0	-0.34	-0.34	0.6	2007, 2011
MCFD2	ENST00000444761.2	multiple coagulation factor deficiency 2	1648	1	0	0	1	1	0	1	0	0	-0.34	-0.4	0.72	2005, 2007, 2009, 2011
ZC3H12B	ENST00000338957.4	zinc finger CCCH-type containing 12B	29	1	0	1	0	0	0	0	0	1	-0.34	-0.34	0.74	2009
DAAM1	ENST00000395125.1	dishevelled associated activator of morphogenesis 1	167	1	0	1	0	0	0	0	0	0	-0.34	-0.34	0.55	2005, 2007, 2009, 2011
TRIM41	ENST00000315073.5	tripartite motif containing 41	494	1	1	0	0	0	0	0	0	0	-0.34	-0.34	0.72	2009, 2011
PARD6B	ENST00000371610.2	par-6 family cell polarity regulator beta	277	1	0	1	0	0	0	0	0	0	-0.34	-0.35	0.6	2009, 2011
ANK2	ENST00000357077.4	ankyrin 2, neuronal	133	1	0	1	0	0	0	0	0	0	-0.34	-0.34	0.61	2011
MPPED2	ENST00000358117.5	metallophosphoesterase domain containing 2	42	1	0	0	1	0	0	0	0	0	-0.34	-0.34	0.64	2007, 2011
SOX4	ENST00000244745.1	SRY (sex determining region Y)-box 4	2736	1	0	1	0	0	0	0	0	0	-0.34	-0.34	0.79	2005, 2007, 2009, 2011
FBXO30	ENST00000237281.4	F-box protein 30	224	1	1	0	0	0	0	0	0	1	-0.34	-0.34	0.23	2005, 2007, 2011
CES4A	ENST00000540947.2	carboxylesterase 4A	30	1	0	1	0	1	0	1	0	0	-0.34	-0.34	0.58
AAGAB	ENST00000261880.5	alpha- and gamma-adaptin binding protein	2536	1	1	0	0	0	0	0	0	0	-0.34	-0.34	0.2	2009, 2011
C15orf38-AP3S2	ENST00000398333.3	C15orf38-AP3S2 readthrough	985	1	1	0	0	2	1	1	0	0	-0.33	-0.59	0.32
ZNF641	ENST00000301042.3	zinc finger protein 641	87	1	1	0	0	2	0	1	1	3	-0.33	-0.49	0.43	2009, 2011
ATP1A2	ENST00000361216.3	ATPase, Na+/K+ transporting, alpha 2 polypeptide	5	1	1	0	0	0	0	0	0	0	-0.33	-0.33	0.48	2011
PLA2G15	ENST00000219345.5	phospholipase A2, group XV	2670	1	1	0	0	0	0	0	0	0	-0.33	-0.33	0.11	2009, 2011
MLLT3	ENST00000380338.4	myeloid/lymphoid or mixed-lineage leukemia (trithorax homolog, Drosophila); translocated to, 3	385	2	1	1	0	0	0	0	0	0	-0.33	-0.56	0.84	2005, 2007, 2009, 2011
CRTC1	ENST00000338797.6	CREB regulated transcription coactivator 1	322	1	0	1	0	0	0	0	0	0	-0.33	-0.33	0.79	2009, 2011
AGTRAP	ENST00000376627.2	angiotensin II receptor-associated protein	3213	1	0	1	0	1	0	1	0	0	-0.33	-0.47	0.69	2009, 2011
UNC13C	ENST00000545554.1	unc-13 homolog C (C. elegans)	14	1	0	0	1	0	0	0	0	0	-0.33	-0.33	0.55	2007
HDAC1	ENST00000373548.3	histone deacetylase 1	83	1	0	1	0	0	0	0	0	0	-0.33	-0.37	0.47
CACNA1E	ENST00000526775.1	calcium channel, voltage-dependent, R type, alpha 1E subunit	5	2	1	0	1	2	1	1	0	2	-0.33	-0.33	0.97	2009, 2011
AGO4	ENST00000373210.3	argonaute RISC catalytic component 4	96	1	1	0	0	0	0	0	0	0	-0.32	-0.32	0.48	2005, 2007, 2009, 2011
MAGT1	ENST00000358075.6	magnesium transporter 1	937	1	0	0	1	1	0	0	1	0	-0.32	-0.38	0.61
CNTNAP2	ENST00000361727.3	contactin associated protein-like 2	29	1	1	0	0	0	0	0	0	1	-0.32	-0.35	0.78	2005, 2007, 2009, 2011
RASGRP4	ENST00000586305.1	RAS guanyl releasing protein 4	5	1	0	1	0	0	0	0	0	0	-0.32	-0.32	0.59	2011
F2RL2	ENST00000296641.4	coagulation factor II (thrombin) receptor-like 2	5	1	1	0	0	0	0	0	0	1	-0.32	-0.32	0.15	2005, 2007, 2009, 2011
SLC44A2	ENST00000335757.5	solute carrier family 44 (choline transporter), member 2	720	1	0	1	0	0	0	0	0	0	-0.32	-0.32	0.71	2007, 2009, 2011
PIP5K1A	ENST00000368890.4	phosphatidylinositol-4-phosphate 5-kinase, type I, alpha	3762	1	1	0	0	0	0	0	0	0	-0.32	-0.32	0.41	2005, 2007, 2009, 2011
GOLPH3L	ENST00000271732.3	golgi phosphoprotein 3-like	274	1	1	0	0	0	0	0	0	0	-0.32	-0.6	0.67	2009, 2011
KIAA1045	ENST00000242315.3	KIAA1045	42	1	1	0	0	0	0	0	0	1	-0.32	-0.34	0.82	2009, 2011
C12orf73	ENST00000547975.1	chromosome 12 open reading frame 73	1060	1	0	0	1	0	0	0	0	0	-0.32	-0.35	0.55
ADIPOR2	ENST00000357103.4	adiponectin receptor 2	138	1	0	1	0	0	0	0	0	0	-0.32	-0.35	0.51	2011
SVOP	ENST00000299134.5	SV2 related protein homolog (rat)	8	1	0	1	0	0	0	0	0	0	-0.32	-0.32	0.8	2007, 2009, 2011
PPP1R10	ENST00000376511.2	protein phosphatase 1, regulatory subunit 10	893	1	0	1	0	0	0	0	0	0	-0.32	-0.33	0.69	2011
TANC2	ENST00000424789.2	tetratricopeptide repeat, ankyrin repeat and coiled-coil containing 2	155	1	1	0	0	0	0	0	0	1	-0.32	-0.32	0.88	2009, 2011
MYOCD	ENST00000425538.1	myocardin	62	1	0	1	0	0	0	0	0	1	-0.32	-0.32	0.43
POU2F1	ENST00000367866.2	POU class 2 homeobox 1	83	1	0	1	0	1	0	0	1	1	-0.32	-0.33	0.74	2011
ITGB8	ENST00000222573.4	integrin, beta 8	17	1	0	0	1	0	0	0	0	0	-0.32	-0.32	0.68	2009, 2011
TOX	ENST00000361421.1	thymocyte selection-associated high mobility group box	139	1	0	0	1	0	0	0	0	1	-0.32	-0.32	0.65	2009, 2011
B4GALT2	ENST00000434555.2	UDP-Gal:betaGlcNAc beta 1,4- galactosyltransferase, polypeptide 2	440	1	0	1	0	0	0	0	0	0	-0.31	-0.31	0.65	2007, 2009, 2011
TMEM164	ENST00000372073.1	transmembrane protein 164	711	1	1	0	0	1	0	1	0	1	-0.31	-0.35	0.89	2011
TOB2	ENST00000327492.3	transducer of ERBB2, 2	71	1	1	0	0	2	0	2	0	0	-0.31	-0.42	0.56	2005, 2007, 2009, 2011
LRRC7	ENST00000310961.5	leucine rich repeat containing 7	18	1	0	1	0	0	0	0	0	0	-0.31	-0.31	0.71	2009, 2011
NFE2L1	ENST00000585291.1	nuclear factor, erythroid 2-like 1	1605	1	0	1	0	1	0	0	1	1	-0.31	-0.41	0.79	2005, 2007, 2009, 2011
RNF44	ENST00000274811.4	ring finger protein 44	1623	1	0	0	1	1	1	0	0	0	-0.31	-0.31	0.72	2005, 2007, 2009, 2011
TAF4B	ENST00000269142.5	TAF4b RNA polymerase II, TATA box binding protein (TBP)-associated factor, 105kDa	52	1	0	0	1	0	0	0	0	0	-0.31	-0.31	0.75	2009, 2011
STX17	ENST00000259400.6	syntaxin 17	510	2	1	0	1	0	0	0	0	1	-0.31	-0.6	0.77	2005, 2007, 2009, 2011
AP1B1	ENST00000357586.2	adaptor-related protein complex 1, beta 1 subunit	646	1	0	1	0	1	1	0	0	0	-0.31	-0.31	0.53
RALY	ENST00000375114.3	RALY heterogeneous nuclear ribonucleoprotein	1489	1	0	1	0	2	0	1	1	2	-0.31	-0.42	0.69
CHD1	ENST00000284049.3	chromodomain helicase DNA binding protein 1	35	1	0	1	0	0	0	0	0	0	-0.31	-0.31	0.79	2009, 2011
SEMA4B	ENST00000411539.2	sema domain, immunoglobulin domain (Ig), transmembrane domain (TM) and short cytoplasmic domain, (semaphorin) 4B	3850	1	0	1	0	0	0	0	0	0	-0.31	-0.31	0.67	2007, 2009, 2011
SLCO3A1	ENST00000318445.6	solute carrier organic anion transporter family, member 3A1	133	1	1	0	0	0	0	0	0	0	-0.31	-0.31	0.78	2005, 2007, 2011
ARSJ	ENST00000315366.7	arylsulfatase family, member J	386	1	0	1	0	0	0	0	0	0	-0.3	-0.3	0.62	2009
MSANTD3-TMEFF1	ENST00000502978.1	MSANTD3-TMEFF1 readthrough	234	1	0	1	0	0	0	0	0	0	-0.3	-0.3	0.5
DNAJB1	ENST00000254322.2	DnaJ (Hsp40) homolog, subfamily B, member 1	29	1	1	0	0	0	0	0	0	1	-0.3	-0.54	0.78	2009, 2011
SMTNL2	ENST00000338859.4	smoothelin-like 2	23	1	1	0	0	2	1	1	0	0	-0.3	-0.76	0.74
ALCAM	ENST00000306107.5	activated leukocyte cell adhesion molecule	371	1	0	1	0	0	0	0	0	0	-0.3	-0.3	0.58	2007, 2011
NAA50	ENST00000240922.3	N(alpha)-acetyltransferase 50, NatE catalytic subunit	260	1	0	1	0	2	0	1	1	0	-0.3	-0.74	0.78	2007, 2009, 2011
CTDSP2	ENST00000398073.2	CTD (carboxy-terminal domain, RNA polymerase II, polypeptide A) small phosphatase 2	991	1	0	1	0	0	0	0	0	0	-0.3	-0.33	0.7	2009, 2011
MGAT5B	ENST00000428789.2	mannosyl (alpha-1,6-)-glycoprotein beta-1,6-N-acetyl-glucosaminyltransferase, isozyme B	85	1	1	0	0	0	0	0	0	0	-0.3	-0.3	0.36	2005, 2007, 2009, 2011
MBD6	ENST00000355673.3	methyl-CpG binding domain protein 6	24	1	0	1	0	0	0	0	0	0	-0.3	-0.3	0.51	2009, 2011
SIPA1	ENST00000534313.1	signal-induced proliferation-associated 1	424	1	0	1	0	1	0	0	1	0	-0.3	-0.34	0.71	2009, 2011
TMEFF1	ENST00000374879.4	transmembrane protein with EGF-like and two follistatin-like domains 1	234	1	0	1	0	0	0	0	0	0	-0.3	-0.3	0.5
TMOD2	ENST00000249700.4	tropomodulin 2 (neuronal)	117	1	0	1	0	1	0	1	0	1	-0.3	-0.35	0.47	2011
C3orf70	ENST00000335012.2	chromosome 3 open reading frame 70	19	1	0	0	1	1	1	0	0	1	-0.3	-0.35	0.71	2007, 2009, 2011
CNTNAP1	ENST00000264638.4	contactin associated protein 1	821	1	0	1	0	0	0	0	0	1	-0.3	-0.3	0.65	2005, 2007, 2009, 2011
SNX12	ENST00000374274.3	sorting nexin 12	849	1	1	0	0	0	0	0	0	1	-0.3	-0.3	0.29
OXSR1	ENST00000311806.3	oxidative stress responsive 1	1790	1	0	0	1	0	0	0	0	1	-0.3	-0.3	0.74	2005, 2007, 2009, 2011
HNF4G	ENST00000396423.2	hepatocyte nuclear factor 4, gamma	5	1	0	0	1	0	0	0	0	2	-0.3	-0.3	0.69	2009, 2011
VWA5B2	ENST00000426955.2	von Willebrand factor A domain containing 5B2	14	1	0	1	0	0	0	0	0	0	-0.3	-0.3	0.57	2011
JHDM1D	ENST00000397560.2	jumonji C domain containing histone demethylase 1 homolog D (S. cerevisiae)	470	1	0	1	0	0	0	0	0	0	-0.29	-0.29	0.8	2009, 2011
MCIDAS	ENST00000513312.1	multiciliate differentiation and DNA synthesis associated cell cycle protein	45	1	0	1	0	0	0	0	0	0	-0.29	-0.29	0.62	2011
PTPRM	ENST00000332175.8	protein tyrosine phosphatase, receptor type, M	553	1	0	1	0	0	0	0	0	0	-0.29	-0.29	0.7	2005, 2007, 2009, 2011
PPP1R16B	ENST00000299824.1	protein phosphatase 1, regulatory subunit 16B	16	1	1	0	0	1	0	1	0	1	-0.29	-0.29	0.75	2005, 2007, 2009, 2011
FKBP9	ENST00000242209.4	FK506 binding protein 9, 63 kDa	43	1	1	0	0	0	0	0	0	0	-0.29	-0.29	0.58
TRAFD1	ENST00000257604.5	TRAF-type zinc finger domain containing 1	3418	1	0	1	0	1	0	1	0	0	-0.29	-0.29	0.45
ELMSAN1	ENST00000394071.2	ELM2 and Myb/SANT-like domain containing 1	15	1	0	1	0	0	0	0	0	1	-0.29	-0.29	0.79	2007, 2009, 2011
ZDHHC23	ENST00000330212.3	zinc finger, DHHC-type containing 23	10	1	1	0	0	0	0	0	0	0	-0.29	-0.4	0.88	2005, 2007, 2009, 2011
SIX3	ENST00000260653.3	SIX homeobox 3	15	1	0	1	0	0	0	0	0	0	-0.29	-0.34	0.72	2011
SHANK3	ENST00000414786.2	SH3 and multiple ankyrin repeat domains 3	5	1	1	0	0	1	0	0	1	0	-0.29	-0.29	0.87
FRMD4A	ENST00000358621.4	FERM domain containing 4A	192	1	0	1	0	0	0	0	0	1	-0.29	-0.29	0.71	2005, 2007, 2009, 2011
FAT3	ENST00000298047.6	FAT atypical cadherin 3	30	1	0	0	1	2	0	1	1	0	-0.29	-0.47	0.85	2009, 2011
FNDC8	ENST00000158009.5	fibronectin type III domain containing 8	5	1	0	1	0	0	0	0	0	0	-0.29	-0.29	0.55	2003, 2007, 2009, 2011
DAGLA	ENST00000257215.5	diacylglycerol lipase, alpha	1262	1	0	1	0	1	0	1	0	1	-0.29	-0.29	0.5
PPM1L	ENST00000498165.1	protein phosphatase, Mg2+/Mn2+ dependent, 1L	59	1	1	0	0	1	0	1	0	2	-0.29	-0.45	0.88
JAG1	ENST00000254958.5	jagged 1	421	1	0	1	0	0	0	0	0	0	-0.29	-0.3	0.73	2005, 2007, 2009, 2011
TSPAN14	ENST00000429989.3	tetraspanin 14	239	1	0	0	1	2	0	1	1	1	-0.29	-0.64	0.72	2011
SPCS2	ENST00000263672.6	signal peptidase complex subunit 2 homolog (S. cerevisiae)	28	1	0	0	1	0	0	0	0	0	-0.29	-0.29	0.71	2005, 2007, 2009, 2011
TM9SF3	ENST00000371142.4	transmembrane 9 superfamily member 3	1030	1	0	0	1	0	0	0	0	0	-0.28	-0.29	0.68	2007, 2011
IGFBP3	ENST00000381086.5	insulin-like growth factor binding protein 3	1857	1	0	0	1	0	0	0	0	0	-0.28	-0.28	0.65	2005, 2007, 2009, 2011
SUPT6H	ENST00000314616.6	suppressor of Ty 6 homolog (S. cerevisiae)	405	1	0	1	0	1	0	1	0	1	-0.28	-0.33	0.71
CDKN1C	ENST00000414822.3	cyclin-dependent kinase inhibitor 1C (p57, Kip2)	328	1	0	1	0	0	0	0	0	0	-0.28	-0.3	0.69	2011
FAM73B	ENST00000358369.4	family with sequence similarity 73, member B	651	1	0	1	0	0	0	0	0	1	-0.28	-0.28	0.6	2009, 2011
SEMA4F	ENST00000357877.2	sema domain, immunoglobulin domain (Ig), transmembrane domain (TM) and short cytoplasmic domain, (semaphorin) 4F	32	2	1	1	0	1	0	1	0	0	-0.28	-0.66	0.97	2007, 2009, 2011
PPM1A	ENST00000395076.4	protein phosphatase, Mg2+/Mn2+ dependent, 1A	412	1	1	0	0	3	1	1	1	0	-0.28	-0.9	0.82	2011
RTF1	ENST00000389629.4	Rtf1, Paf1/RNA polymerase II complex component, homolog (S. cerevisiae)	1869	1	0	0	1	0	0	0	0	2	-0.28	-0.31	0.71	2007, 2009, 2011
FOSB	ENST00000586615.1	FBJ murine osteosarcoma viral oncogene homolog B	11	1	1	0	0	0	0	0	0	0	-0.28	-0.28	0.24	2009, 2011
TRIM67	ENST00000444294.3	tripartite motif containing 67	41	1	1	0	0	1	1	0	0	1	-0.28	-0.53	0.89	2009, 2011
ARID4A	ENST00000431317.2	AT rich interactive domain 4A (RBP1-like)	33	1	0	0	1	0	0	0	0	1	-0.28	-0.28	0.67	2005, 2007, 2009, 2011
SYT9	ENST00000318881.6	synaptotagmin IX	5	1	0	1	0	0	0	0	0	0	-0.28	-0.28	0.62	2009, 2011
ANP32B	ENST00000339399.4	acidic (leucine-rich) nuclear phosphoprotein 32 family, member B	1003	1	0	0	1	1	0	1	0	0	-0.28	-0.38	0.77	2005, 2007
INPP5K	ENST00000421807.2	inositol polyphosphate-5-phosphatase K	265	1	0	1	0	0	0	0	0	0	-0.28	-0.28	0.6	2005, 2007, 2009
PRKACB	ENST00000370689.2	protein kinase, cAMP-dependent, catalytic, beta	344	1	0	0	1	0	0	0	0	1	-0.28	-0.28	0.64	2005, 2007
ANKS1A	ENST00000360359.3	ankyrin repeat and sterile alpha motif domain containing 1A	220	1	0	0	1	2	1	1	0	2	-0.28	-0.28	0.65	2011
SLC6A17	ENST00000331565.4	solute carrier family 6 (neutral amino acid transporter), member 17	5	1	0	1	0	0	0	0	0	0	-0.28	-0.28	0.55	2009, 2011
PKP4	ENST00000389757.3	plakophilin 4	373	1	1	0	0	0	0	0	0	1	-0.28	-0.57	0.89	2005, 2007, 2009, 2011
STAC2	ENST00000333461.5	SH3 and cysteine rich domain 2	123	1	0	1	0	0	0	0	0	0	-0.28	-0.28	0.76	2005, 2007, 2009, 2011
SLC4A7	ENST00000295736.5	solute carrier family 4, sodium bicarbonate cotransporter, member 7	146	1	1	0	0	0	0	0	0	1	-0.27	-0.32	0.27	2005, 2007, 2009, 2011
PDE7A	ENST00000401827.3	phosphodiesterase 7A	84	1	0	0	1	0	0	0	0	1	-0.27	-0.27	0.67
PLOD1	ENST00000196061.4	procollagen-lysine, 2-oxoglutarate 5-dioxygenase 1	5056	1	0	1	0	0	0	0	0	0	-0.27	-0.27	0.56	2005, 2007, 2009, 2011
PTPN4	ENST00000263708.2	protein tyrosine phosphatase, non-receptor type 4 (megakaryocyte)	215	1	0	1	0	1	0	1	0	0	-0.27	-0.49	0.79
WDR91	ENST00000344400.5	WD repeat domain 91	46	1	1	0	0	0	0	0	0	1	-0.27	-0.27	< 0.1
SLC27A4	ENST00000300456.4	solute carrier family 27 (fatty acid transporter), member 4	523	1	0	0	1	2	0	1	1	0	-0.27	-0.35	0.74	2005, 2007, 2011
PAG1	ENST00000220597.4	phosphoprotein associated with glycosphingolipid microdomains 1	53	1	0	0	1	0	0	0	0	1	-0.27	-0.28	0.61	2011
KCNH7	ENST00000332142.5	potassium voltage-gated channel, subfamily H (eag-related), member 7	5	1	0	0	1	0	0	0	0	0	-0.27	-0.27	0.68	2007, 2009, 2011
ARHGAP44	ENST00000340825.3	Rho GTPase activating protein 44	22	1	1	0	0	0	0	0	0	0	-0.27	-0.27	0.26	2011
WSCD2	ENST00000332082.4	WSC domain containing 2	5	1	0	1	0	0	0	0	0	0	-0.27	-0.27	0.63	2005, 2007, 2009, 2011
SHOC2	ENST00000369452.4	soc-2 suppressor of clear homolog (C. elegans)	437	1	0	0	1	0	0	0	0	0	-0.27	-0.27	0.62
MTUS1	ENST00000381869.3	microtubule associated tumor suppressor 1	215	1	1	0	0	0	0	0	0	0	-0.27	-0.27	0.48	2009, 2011
MCTP1	ENST00000515393.1	multiple C2 domains, transmembrane 1	81	1	0	0	1	0	0	0	0	0	-0.27	-0.3	0.74
GHDC	ENST00000414034.3	GH3 domain containing	17	1	0	1	0	0	0	0	0	0	-0.27	-0.27	ORF
TAF5	ENST00000369839.3	TAF5 RNA polymerase II, TATA box binding protein (TBP)-associated factor, 100kDa	105	1	1	0	0	0	0	0	0	0	-0.27	-0.52	0.65	2005, 2007, 2009, 2011
ACSL1	ENST00000454703.2	acyl-CoA synthetase long-chain family member 1	121	1	0	1	0	0	0	0	0	0	-0.27	-0.31	0.59	2005, 2007, 2009, 2011
ZBTB46	ENST00000245663.4	zinc finger and BTB domain containing 46	71	1	1	0	0	1	0	1	0	0	-0.27	-0.27	0.78	2011
SLC5A3	ENST00000381151.3	solute carrier family 5 (sodium/myo-inositol cotransporter), member 3	24	1	1	0	0	0	0	0	0	0	-0.27	-0.27	0.78	2009
SLC5A3	ENST00000608209.1	sodium/myo-inositol cotransporter	24	1	1	0	0	0	0	0	0	0	-0.27	-0.27	0.78	2011
RELN	ENST00000428762.1	reelin	252	1	0	0	1	0	0	0	0	0	-0.27	-0.27	0.6	2005, 2007, 2011
PAN3	ENST00000282391.5	PAN3 poly(A) specific ribonuclease subunit homolog (S. cerevisiae)	361	1	0	0	1	0	0	0	0	0	-0.27	-0.27	0.62	2005, 2007
FAM133A	ENST00000538690.1	family with sequence similarity 133, member A	14	1	0	0	1	0	0	0	0	0	-0.27	-0.27	0.73	2009
FAM131B	ENST00000443739.2	family with sequence similarity 131, member B	5	1	1	0	0	2	0	2	0	0	-0.27	-0.27	0.14
PHF19	ENST00000373896.3	PHD finger protein 19	490	1	0	0	1	2	1	0	1	0	-0.26	-0.49	0.68	2005, 2007, 2009, 2011
ZNF579	ENST00000325421.4	zinc finger protein 579	1080	1	0	0	1	1	0	1	0	1	-0.26	-0.41	0.71	2005, 2007
BMP8B	ENST00000372827.3	bone morphogenetic protein 8b	88	1	1	0	0	0	0	0	0	0	-0.26	-0.26	0.16	2011
ESRRA	ENST00000405666.1	estrogen-related receptor alpha	18	1	0	1	0	0	0	0	0	0	-0.26	-0.26	0.51	2005, 2007, 2009, 2011
PDE4B	ENST00000371045.5	phosphodiesterase 4B, cAMP-specific	127	1	0	1	0	0	0	0	0	0	-0.26	-0.26	0.61	2009, 2011
ST8SIA3	ENST00000324000.3	ST8 alpha-N-acetyl-neuraminide alpha-2,8-sialyltransferase 3	5	1	0	1	0	0	0	0	0	1	-0.26	-0.26	0.67	2009, 2011
KMT2D	ENST00000301067.7	lysine (K)-specific methyltransferase 2D	78	1	0	1	0	0	0	0	0	1	-0.26	-0.26	0.57	2007, 2009, 2011
CDH4	ENST00000360469.5	cadherin 4, type 1, R-cadherin (retinal)	33	1	1	0	0	0	0	0	0	1	-0.26	-0.26	0.56
PARP15	ENST00000483793.1	poly (ADP-ribose) polymerase family, member 15	5	1	1	0	0	0	0	0	0	0	-0.26	-0.26	0.1
TNRC18	ENST00000399537.4	trinucleotide repeat containing 18	5	1	1	0	0	0	0	0	0	0	-0.26	-0.26	0.76	2009, 2011
MYH9	ENST00000216181.5	myosin, heavy chain 9, non-muscle	1317	1	0	1	0	0	0	0	0	0	-0.26	-0.3	0.79	2009, 2011
SLC4A5	ENST00000423644.1	solute carrier family 4 (sodium bicarbonate cotransporter), member 5	6	1	0	0	1	0	0	0	0	0	-0.26	-0.26	0.57
CTTNBP2NL	ENST00000271277.6	CTTNBP2 N-terminal like	182	1	0	0	1	0	0	0	0	0	-0.26	-0.26	0.55	2011
ZIC5	ENST00000267294.4	Zic family member 5	263	1	0	1	0	0	0	0	0	1	-0.26	-0.26	0.47	2007, 2011
TNKS	ENST00000310430.6	tankyrase, TRF1-interacting ankyrin-related ADP-ribose polymerase	943	1	0	0	1	2	0	1	1	0	-0.26	-0.28	0.54	2009, 2011
UNC45A	ENST00000394275.2	unc-45 homolog A (C. elegans)	2910	1	0	1	0	0	0	0	0	0	-0.26	-0.26	0.47
AGAP2	ENST00000257897.3	ArfGAP with GTPase domain, ankyrin repeat and PH domain 2	12	1	0	1	0	0	0	0	0	0	-0.26	-0.26	0.68	2009, 2011
HK1	ENST00000359426.6	hexokinase 1	620	1	0	1	0	1	0	1	0	1	-0.26	-0.26	0.58	2011
LONRF3	ENST00000304778.7	LON peptidase N-terminal domain and ring finger 3	36	1	0	1	0	1	0	1	0	1	-0.25	-0.42	0.64
FOXG1	ENST00000382535.3	forkhead box G1	40	1	0	1	0	0	0	0	0	0	-0.25	-0.25	0.68	2005, 2007, 2009, 2011
MLLT1	ENST00000252674.7	myeloid/lymphoid or mixed-lineage leukemia (trithorax homolog, Drosophila); translocated to, 1	33	1	0	1	0	1	0	1	0	0	-0.25	-0.34	0.86	2009, 2011
OTUD3	ENST00000375120.3	OTU domain containing 3	438	1	0	1	0	1	1	0	0	0	-0.25	-0.27	0.48	2011
PDCD4	ENST00000280154.7	programmed cell death 4 (neoplastic transformation inhibitor)	612	1	0	0	1	1	0	0	1	0	-0.25	-0.45	0.75	2009, 2011
CNOT6L	ENST00000504123.1	CCR4-NOT transcription complex, subunit 6-like	23	1	0	1	0	1	0	1	0	0	-0.25	-0.34	0.72	2007, 2009, 2011
RET	ENST00000355710.3	ret proto-oncogene	5	1	0	1	0	0	0	0	0	0	-0.25	-0.25	0.58	2011
SEMA5B	ENST00000195173.4	sema domain, seven thrombospondin repeats (type 1 and type 1-like), transmembrane domain (TM) and short cytoplasmic domain, (semaphorin) 5B	15	1	1	0	0	0	0	0	0	0	-0.25	-0.25	ORF
RNF34	ENST00000361234.5	ring finger protein 34, E3 ubiquitin protein ligase	533	1	0	0	1	0	0	0	0	0	-0.25	-0.26	0.72	2011
TBC1D13	ENST00000372648.5	TBC1 domain family, member 13	2204	1	0	1	0	1	0	1	0	1	-0.25	-0.25	0.67	2011
FOXP2	ENST00000408937.3	forkhead box P2	169	1	0	0	1	0	0	0	0	0	-0.25	-0.25	0.69	2009, 2011
TMEM104	ENST00000335464.5	transmembrane protein 104	657	1	1	0	0	1	0	1	0	0	-0.25	-0.26	0.28	2009, 2011
SCML2	ENST00000251900.4	sex comb on midleg-like 2 (Drosophila)	7	1	1	0	0	0	0	0	0	0	-0.25	-0.25	0.46	2005, 2007, 2009, 2011
PRPF38B	ENST00000370025.4	pre-mRNA processing factor 38B	724	1	0	0	1	0	0	0	0	0	-0.25	-0.26	0.76
SRR	ENST00000344595.5	serine racemase	95	1	0	0	1	0	0	0	0	0	-0.25	-0.25	ORF
PURB	ENST00000395699.2	purine-rich element binding protein B	497	1	0	1	0	2	1	0	1	0	-0.25	-0.61	0.58	2005, 2007, 2009, 2011
GORASP2	ENST00000234160.4	golgi reassembly stacking protein 2, 55kDa	1944	1	0	1	0	0	0	0	0	0	-0.25	-0.25	0.52	2009
SCN1A	ENST00000423058.2	sodium channel, voltage-gated, type I, alpha subunit	21	1	0	0	1	0	0	0	0	1	-0.25	-0.25	0.76	2011
LHX9	ENST00000367390.3	LIM homeobox 9	40	1	0	1	0	0	0	0	0	0	-0.25	-0.25	0.71
CDC25A	ENST00000302506.3	cell division cycle 25A	5	1	0	0	1	0	0	0	0	1	-0.25	-0.25	0.67	2005, 2007, 2009, 2011
RAP1GAP	ENST00000290101.4	RAP1 GTPase activating protein	396	1	0	1	0	0	0	0	0	0	-0.25	-0.25	0.59	2011
SEMA4C	ENST00000305476.5	sema domain, immunoglobulin domain (Ig), transmembrane domain (TM) and short cytoplasmic domain, (semaphorin) 4C	31	1	1	0	0	1	0	1	0	1	-0.25	-0.25	0.81	2005, 2007, 2009, 2011
CAPN5	ENST00000278559.3	calpain 5	89	1	0	0	1	0	0	0	0	0	-0.25	-0.25	0.58	2011
TP73	ENST00000378280.1	tumor protein p73	831	1	0	0	1	1	0	1	0	1	-0.25	-0.25	0.74	2011
ZC3H4	ENST00000253048.5	zinc finger CCCH-type containing 4	182	1	0	0	1	0	0	0	0	0	-0.25	-0.26	0.76	2007, 2009, 2011
TANGO2	ENST00000434570.2	transport and golgi organization 2 homolog (Drosophila)	119	1	0	1	0	1	0	1	0	0	-0.25	-0.27	0.64
GPR64	ENST00000379873.2	G protein-coupled receptor 64	175	1	0	1	0	1*	0	0	0	0	-0.25	-0.25	0.57	2005, 2007, 2009
ATG9A	ENST00000396761.2	autophagy related 9A	50	1	0	0	1	0	0	0	0	0	-0.24	-0.24	0.6	2007, 2009, 2011
SP2	ENST00000376741.4	Sp2 transcription factor	779	1	0	1	0	1	0	1	0	1	-0.24	-0.39	0.74	2005, 2007, 2011
KCNQ3	ENST00000388996.4	potassium voltage-gated channel, KQT-like subfamily, member 3	5	1	0	1	0	1	0	1	0	0	-0.24	-0.24	0.74	2011
GABBR2	ENST00000259455.2	gamma-aminobutyric acid (GABA) B receptor, 2	214	1	0	0	1	0	0	0	0	1	-0.24	-0.25	0.72	2009, 2011
LHX2	ENST00000373615.4	LIM homeobox 2	326	1	0	0	1	0	0	0	0	0	-0.24	-0.24	0.64	2005, 2007
COPS7B	ENST00000373608.3	COP9 signalosome subunit 7B	331	1	0	1	0	0	0	0	0	2	-0.24	-0.27	0.63	2005, 2007, 2009, 2011
PGRMC2	ENST00000296425.5	progesterone receptor membrane component 2	2089	1	0	0	1	0	0	0	0	0	-0.24	-0.28	0.72	2007, 2009, 2011
PPP3R1	ENST00000234310.3	protein phosphatase 3, regulatory subunit B, alpha	117	1	0	0	1	1	0	0	1	0	-0.24	-0.35	0.61
GLRA3	ENST00000274093.3	glycine receptor, alpha 3	5	1	0	0	1	0	0	0	0	0	-0.24	-0.24	0.71	2009, 2011
NMT2	ENST00000378165.4	N-myristoyltransferase 2	318	1	0	0	1	0	0	0	0	0	-0.24	-0.24	0.65	2009, 2011
FAM81A	ENST00000288228.5	family with sequence similarity 81, member A	53	1	0	0	1	0	0	0	0	0	-0.24	-0.24	0.57
CDC37	ENST00000222005.2	cell division cycle 37	3905	1	0	1	0	0	0	0	0	0	-0.24	-0.24	0.49
KCNN3	ENST00000271915.4	potassium intermediate/small conductance calcium-activated channel, subfamily N, member 3	5	1	1	0	0	1	0	0	1	2	-0.23	-0.23	0.39	2011
CREB5	ENST00000357727.2	cAMP responsive element binding protein 5	54	1	1	0	0	1	0	1	0	0	-0.23	-0.41	0.26	2005, 2007, 2009, 2011
SLC12A2	ENST00000262461.2	solute carrier family 12 (sodium/potassium/chloride transporter), member 2	655	1	0	0	1	0	0	0	0	0	-0.23	-0.25	0.58	2005, 2007, 2009, 2011
KLF7	ENST00000309446.6	Kruppel-like factor 7 (ubiquitous)	737	1	0	0	1	0	0	0	0	2	-0.23	-0.24	0.66
POU3F3	ENST00000361360.2	POU class 3 homeobox 3	461	1	0	0	1	0	0	0	0	0	-0.23	-0.23	0.62
NCOA1	ENST00000405141.1	nuclear receptor coactivator 1	200	1	1	0	0	0	0	0	0	1	-0.23	-0.47	0.61	2009, 2011
CAMSAP1	ENST00000389532.4	calmodulin regulated spectrin-associated protein 1	966	1	0	0	1	0	0	0	0	0	-0.23	-0.23	0.76	2005, 2007, 2009, 2011
CCDC88A	ENST00000336838.6	coiled-coil domain containing 88A	141	1	0	0	1	0	0	0	0	0	-0.23	-0.23	0.56	2011
NPNT	ENST00000379987.2	nephronectin	518	1	0	0	1	0	0	0	0	0	-0.23	-0.23	0.72	2009
BAZ2A	ENST00000379441.3	bromodomain adjacent to zinc finger domain, 2A	48	1	0	1	0	1	0	1	0	0	-0.23	-0.33	0.69	2005, 2007, 2009, 2011
CHMP7	ENST00000313219.7	charged multivesicular body protein 7	124	1	1	0	0	0	0	0	0	0	-0.23	-0.32	0.23	2007, 2011
INHBB	ENST00000295228.3	inhibin, beta B	75	1	0	0	1	0	0	0	0	0	-0.23	-0.23	0.67	2005, 2007, 2009, 2011
SOGA2	ENST00000359865.3	SOGA family member 2	47	1	0	1	0	0	0	0	0	1	-0.23	-0.23	< 0.1
CBFB	ENST00000290858.6	core-binding factor, beta subunit	3904	1	0	0	1	0	0	0	0	0	-0.23	-0.24	0.54
JMJD1C	ENST00000399251.1	jumonji domain containing 1C	60	1	0	0	1	0	0	0	0	0	-0.23	-0.27	0.69	2005, 2007, 2009, 2011
SPRY3	ENST00000302805.2	sprouty homolog 3 (Drosophila)	5	1	1	0	0	0	0	0	0	2	-0.23	-0.23	0.88	2005, 2007, 2009, 2011
C22orf23	ENST00000403305.1	chromosome 22 open reading frame 23	6	1	0	1	0	0	0	0	0	0	-0.23	-0.23	0.57
KITLG	ENST00000228280.5	KIT ligand	100	1	1	0	0	1	0	0	1	0	-0.23	-0.61	0.71	2005, 2007, 2009, 2011
MGAT4A	ENST00000264968.3	mannosyl (alpha-1,3-)-glycoprotein beta-1,4-N-acetylglucosaminyltransferase, isozyme A	223	2	2	0	0	0	0	0	0	0	-0.23	-0.67	0.97	2007, 2009, 2011
NAPEPLD	ENST00000417955.1	N-acyl phosphatidylethanolamine phospholipase D	13	1	0	1	0	1	0	1	0	0	-0.23	-0.49	0.56	2009, 2011
CCND1	ENST00000227507.2	cyclin D1	4687	1	0	0	1	0	0	0	0	0	-0.23	-0.24	0.57	2005, 2007, 2009, 2011
ZNF207	ENST00000394670.4	zinc finger protein 207	839	1	0	1	0	0	0	0	0	1	-0.23	-0.26	0.79	2005, 2007
CLOCK	ENST00000309964.4	clock circadian regulator	86	1	1	0	0	1	0	1	0	0	-0.22	-0.24	0.4	2009, 2011
SATB1	ENST00000338745.6	SATB homeobox 1	312	1	0	1	0	0	0	0	0	1	-0.22	-0.25	0.79	2005, 2007, 2009, 2011
GPC6	ENST00000377047.4	glypican 6	410	1	0	1	0	0	0	0	0	0	-0.22	-0.24	0.45
MRAS	ENST00000289104.4	muscle RAS oncogene homolog	181	1	0	1	0	0	0	0	0	0	-0.22	-0.25	0.53
RORA	ENST00000335670.6	RAR-related orphan receptor A	102	1	0	1	0	0	0	0	0	1	-0.22	-0.26	0.66	2011
DBNL	ENST00000494774.1	drebrin-like	1802	1	0	0	1	2	2	0	0	2	-0.22	-0.38	0.76
SNX30	ENST00000374232.3	sorting nexin family member 30	33	1	0	0	1	0	0	0	0	1	-0.22	-0.26	0.65	2009, 2011
PGF	ENST00000555567.1	placental growth factor	1745	1	0	0	1	0	0	0	0	0	-0.22	-0.22	0.54	2005, 2007, 2011
SNAP25	ENST00000254976.2	synaptosomal-associated protein, 25kDa	54	1	0	0	1	3	1	2	0	1	-0.22	-0.74	0.77
ERN1	ENST00000433197.3	endoplasmic reticulum to nucleus signaling 1	182	1	0	0	1	0	0	0	0	0	-0.22	-0.22	0.68
CACNB1	ENST00000394303.3	calcium channel, voltage-dependent, beta 1 subunit	81	1	0	1	0	0	0	0	0	0	-0.22	-0.22	0.61	2005, 2007, 2009, 2011
RARB	ENST00000437042.2	retinoic acid receptor, beta	48	1	0	0	1	0	0	0	0	0	-0.22	-0.22	0.59	2005, 2007, 2011
PODXL	ENST00000541194.1	podocalyxin-like	2928	1	1	0	0	0	0	0	0	0	-0.22	-0.22	0.26	2005, 2007, 2009, 2011
PGAP2	ENST00000396993.4	post-GPI attachment to proteins 2	595	1	0	1	0	0	0	0	0	0	-0.22	-0.22	0.5	2009, 2011
TCF12	ENST00000267811.5	transcription factor 12	101	1	0	1	0	0	0	0	0	0	-0.22	-0.27	0.67	2005, 2007, 2009, 2011
RFX3	ENST00000382004.3	regulatory factor X, 3 (influences HLA class II expression)	37	1	1	0	0	0	0	0	0	3	-0.22	-0.35	0.82
KLC2	ENST00000316924.5	kinesin light chain 2	11832	1	0	1	0	0	0	0	0	0	-0.22	-0.22	0.51	2011
WTAP	ENST00000358372.4	Wilms tumor 1 associated protein	286	1	0	0	1	0	0	0	0	0	-0.22	-0.22	0.58	2011
AL163636.6	ENST00000553909.1	Homo sapiens ribonuclease, RNase A family, 4 (RNASE4), transcript variant 4, mRNA.	103	1	0	0	1	0	0	0	0	0	-0.21	-0.21	ORF
FAM126B	ENST00000418596.3	family with sequence similarity 126, member B	132	1	0	1	0	0	0	0	0	0	-0.21	-0.22	0.71	2007, 2011
AFF4	ENST00000265343.5	AF4/FMR2 family, member 4	2755	1	0	0	1	0	0	0	0	0	-0.21	-0.21	0.75	2007, 2009, 2011
ARID4B	ENST00000349213.3	AT rich interactive domain 4B (RBP1-like)	940	1	0	1	0	0	0	0	0	0	-0.21	-0.21	0.64	2005, 2007, 2011
DCAF7	ENST00000310827.4	DDB1 and CUL4 associated factor 7	3289	1	0	1	0	0	0	0	0	1	-0.21	-0.21	0.61	2009, 2011
NRN1	ENST00000244766.2	neuritin 1	45	1	0	1	0	0	0	0	0	0	-0.21	-0.48	0.66	2009, 2011
C2CD4A	ENST00000355522.5	C2 calcium-dependent domain containing 4A	23	1	1	0	0	0	0	0	0	0	-0.21	-0.41	0.22	2009, 2011
CACNA2D1	ENST00000356860.3	calcium channel, voltage-dependent, alpha 2/delta subunit 1	418	1	0	0	1	0	0	0	0	0	-0.21	-0.24	0.64
SDHC	ENST00000367975.2	succinate dehydrogenase complex, subunit C, integral membrane protein, 15kDa	172	1	0	1	0	0	0	0	0	0	-0.21	-0.21	0.69	2011
ACSL4	ENST00000469796.2	acyl-CoA synthetase long-chain family member 4	229	1	1	0	0	0	0	0	0	0	-0.21	-0.39	0.68	2003, 2005, 2007, 2009, 2011
UBE2G1	ENST00000396981.2	ubiquitin-conjugating enzyme E2G 1	5620	1	0	0	1	0	0	0	0	0	-0.21	-0.25	0.55	2009, 2011
PSD3	ENST00000327040.8	pleckstrin and Sec7 domain containing 3	133	1	0	1	0	0	0	0	0	2	-0.21	-0.4	0.47	2011
HECW2	ENST00000260983.3	HECT, C2 and WW domain containing E3 ubiquitin protein ligase 2	28	1	0	0	1	0	0	0	0	2	-0.2	-0.2	0.71	2005, 2007, 2011
RHOV	ENST00000220507.4	ras homolog family member V	125	1	0	1	0	0	0	0	0	1	-0.2	-0.2	0.61	2011
EVX2	ENST00000308618.4	even-skipped homeobox 2	9	1	0	0	1	0	0	0	0	0	-0.2	-0.2	0.57
CSMD1	ENST00000400186.3	CUB and Sushi multiple domains 1	5	1	0	0	1	0	0	0	0	0	-0.2	-0.2	0.55	2009, 2011
ATXN7	ENST00000295900.6	ataxin 7	264	1	1	0	0	0	0	0	0	0	-0.2	-0.25	0.88	2011
ASB1	ENST00000264607.4	ankyrin repeat and SOCS box containing 1	408	1	1	0	0	2	1	1	0	1	-0.2	-0.49	0.89	2005, 2007, 2009, 2011
GNAI2	ENST00000313601.6	guanine nucleotide binding protein (G protein), alpha inhibiting activity polypeptide 2	27	1	0	0	1	0	0	0	0	0	-0.2	-0.23	0.6	2005, 2007, 2009, 2011
TGFBRAP1	ENST00000393359.2	transforming growth factor, beta receptor associated protein 1	435	1	0	1	0	0	0	0	0	0	-0.2	-0.2	ORF
CTRC	ENST00000375943.2	chymotrypsin C (caldecrin)	5	1	0	0	1	0	0	0	0	0	-0.2	-0.2	ORF
PCDH1	ENST00000503492.1	protocadherin 1	30	1	0	1	0	1	0	1	0	0	-0.2	-0.24	0.46
UBN2	ENST00000473989.3	ubinuclein 2	238	2	1	0	1	1	0	1	0	1	-0.2	-0.25	0.82	2009, 2011
YTHDC1	ENST00000344157.4	YTH domain containing 1	307	1	0	0	1	0	0	0	0	0	-0.2	-0.28	0.76	2007, 2009, 2011
SPEN	ENST00000375759.3	spen homolog, transcriptional regulator (Drosophila)	7	1	1	0	0	0	0	0	0	1	-0.2	-0.2	0.75
THRA	ENST00000450525.2	thyroid hormone receptor, alpha	547	1	0	1	0	1	0	1	0	0	-0.2	-0.2	0.49
ACTR1A	ENST00000487599.1	ARP1 actin-related protein 1 homolog A, centractin alpha (yeast)	190	1	0	1	0	0	0	0	0	1	-0.2	-0.25	0.66	2005, 2007, 2009, 2011
INO80	ENST00000361937.3	INO80 complex subunit	279	1	0	1	0	3	1	1	1	0	-0.2	-0.5	0.67
ADCY5	ENST00000462833.1	adenylate cyclase 5	25	1	0	0	1	1	0	1	0	0	-0.2	-0.24	0.73	2011
BCL11B	ENST00000357195.3	B-cell CLL/lymphoma 11B (zinc finger protein)	73	2	1	0	1	0	0	0	0	0	-0.2	-0.2	0.76	2005, 2007, 2009, 2011
CNOT6	ENST00000393356.1	CCR4-NOT transcription complex, subunit 6	300	1	0	1	0	0	0	0	0	0	-0.19	-0.19	0.66	2005, 2007, 2009, 2011
CTNND1	ENST00000524630.1	catenin (cadherin-associated protein), delta 1	743	1	0	0	1	0	0	0	0	0	-0.19	-0.19	0.68	2009, 2011
C15orf53	ENST00000318792.1	chromosome 15 open reading frame 53	5	1	0	0	1	0	0	0	0	0	-0.19	-0.19	0.6	2005, 2007, 2009, 2011
SYVN1	ENST00000294256.8	synovial apoptosis inhibitor 1, synoviolin	95	1	0	1	0	0	0	0	0	0	-0.19	-0.2	0.61	2005, 2007, 2009, 2011
SBK1	ENST00000341901.4	SH3 domain binding kinase 1	9	1	0	1	0	1	0	1	0	0	-0.19	-0.19	0.81	2007, 2011
ZFHX4	ENST00000521891.2	zinc finger homeobox 4	194	1	1	0	0	0	0	0	0	0	-0.19	-0.19	0.3	2005, 2007, 2009, 2011
GRHL2	ENST00000251808.3	grainyhead-like 2 (Drosophila)	5	1	0	0	1	1	0	0	1	0	-0.19	-0.19	0.71	2009, 2011
IQGAP3	ENST00000361170.2	IQ motif containing GTPase activating protein 3	7	1	0	1	0	0	0	0	0	1	-0.19	-0.19	0.47	2005, 2007
GAB1	ENST00000262995.4	GRB2-associated binding protein 1	26	1	0	1	0	0	0	0	0	0	-0.19	-0.28	0.73	2011
C9orf114	ENST00000361256.5	chromosome 9 open reading frame 114	488	1	1	0	0	0	0	0	0	2	-0.19	-0.19	< 0.1
TFCP2L1	ENST00000263707.5	transcription factor CP2-like 1	36	1	0	0	1	3	0	2	1	1	-0.19	-0.42	0.7	2011
ADAM22	ENST00000398204.4	ADAM metallopeptidase domain 22	115	1	0	1	0	3	0	0	3	0	-0.18	-0.51	0.61	2011
HMGB1	ENST00000399489.1	high mobility group box 1	800	1	0	0	1	1	0	0	1	1	-0.18	-0.5	0.61
ARPC4-TTLL3	ENST00000397256.1	ARPC4-TTLL3 readthrough	10	1	0	1	0	0	0	0	0	1	-0.18	-0.2	< 0.1
CPEB2	ENST00000538197.1	cytoplasmic polyadenylation element binding protein 2	367	1	0	0	1	0	0	0	0	0	-0.18	-0.19	0.66	2005, 2007, 2009, 2011
POFUT1	ENST00000375749.3	protein O-fucosyltransferase 1	647	1	0	1	0	0	0	0	0	0	-0.18	-0.21	0.48	2005, 2007, 2009, 2011
GMFB	ENST00000358056.3	glia maturation factor, beta	15	1	1	0	0	0	0	0	0	0	-0.18	-0.55	0.89	2005, 2007, 2009, 2011
TBC1D25	ENST00000376771.4	TBC1 domain family, member 25	24	1	0	1	0	0	0	0	0	0	-0.18	-0.18	0.61	2007, 2009, 2011
CRHR1	ENST00000398285.3	corticotropin releasing hormone receptor 1	9	1	1	0	0	0	0	0	0	0	-0.18	-0.18	0.43	2005, 2007, 2009, 2011
DOK6	ENST00000382713.5	docking protein 6	8	1	1	0	0	0	0	0	0	0	-0.18	-0.18	0.83	2011
PPP4R1L	ENST00000334187.8	protein phosphatase 4, regulatory subunit 1-like	27	1	0	1	0	0	0	0	0	0	-0.18	-0.18	ORF
OTUD7A	ENST00000307050.4	OTU domain containing 7A	35	1	1	0	0	0	0	0	0	0	-0.18	-0.3	0.89
TFDP2	ENST00000499676.2	transcription factor Dp-2 (E2F dimerization partner 2)	128	1	0	1	0	0	0	0	0	2	-0.18	-0.4	0.79	2011
RGMB	ENST00000308234.7	RGM domain family, member B	6087	1	1	0	0	0	0	0	0	0	-0.18	-0.22	0.17	2009, 2011
SHE	ENST00000304760.2	Src homology 2 domain containing E	9	1	0	0	1	0	0	0	0	2	-0.17	-0.26	0.61	2011
CPD	ENST00000225719.4	carboxypeptidase D	1766	1	1	0	0	0	0	0	0	0	-0.17	-0.18	0.41	2011
GATAD2B	ENST00000368655.4	GATA zinc finger domain containing 2B	48	1	0	1	0	2	0	1	1	1	-0.17	-0.33	0.66	2011
WDR37	ENST00000358220.1	WD repeat domain 37	107	1	0	0	1	2	0	2	0	1	-0.17	-0.32	0.64	2009, 2011
RWDD1	ENST00000466444.2	RWD domain containing 1	296	1	0	0	1	0	0	0	0	0	-0.17	-0.17	0.71
CD47	ENST00000361309.5	CD47 molecule	520	1	0	1	0	2	0	1	1	0	-0.17	-0.46	0.65	2005, 2007
RRAGD	ENST00000369415.4	Ras-related GTP binding D	644	2	0	0	2	1	1	0	0	1	-0.17	-0.59	0.84
SZRD1	ENST00000401089.3	SUZ RNA binding domain containing 1	137	1	0	1	0	1	0	1	0	1	-0.17	-0.34	0.29	2009, 2011
RALGPS1	ENST00000259351.5	Ral GEF with PH domain and SH3 binding motif 1	34	1	1	0	0	1	1	0	0	0	-0.17	-0.2	0.87	2005, 2007, 2009, 2011
TNPO3	ENST00000393245.1	transportin 3	30	1	0	1	0	0	0	0	0	0	-0.17	-0.31	0.49
FAT2	ENST00000261800.5	FAT atypical cadherin 2	5	1	0	1	0	0	0	0	0	0	-0.17	-0.17	0.53	2009, 2011
VCL	ENST00000372755.3	vinculin	189	1	0	1	0	0	0	0	0	0	-0.17	-0.21	0.68	2011
C2orf49	ENST00000258457.2	chromosome 2 open reading frame 49	161	1	0	0	1	0	0	0	0	0	-0.17	-0.3	0.66
ADAM11	ENST00000200557.6	ADAM metallopeptidase domain 11	32	1	0	1	0	1	0	1	0	0	-0.17	-0.21	0.51
KREMEN1	ENST00000400335.4	kringle containing transmembrane protein 1	606	1	0	1	0	1	0	0	1	0	-0.16	-0.16	0.52
ABR	ENST00000302538.5	active BCR-related	58	1	1	0	0	0	0	0	0	0	-0.16	-0.22	0.84	2005, 2007, 2009, 2011
EEA1	ENST00000322349.8	early endosome antigen 1	78	1	0	0	1	0	0	0	0	1	-0.16	-0.24	0.7	2007, 2009, 2011
RNF152	ENST00000312828.3	ring finger protein 152	57	1	0	1	0	0	0	0	0	1	-0.16	-0.35	0.66
ZER1	ENST00000291900.2	zyg-11 related, cell cycle regulator	336	1	0	1	0	1	0	1	0	2	-0.16	-0.31	0.43	2007, 2009, 2011
JPH3	ENST00000284262.2	junctophilin 3	318	1	0	1	0	0	0	0	0	0	-0.16	-0.16	0.6	2009, 2011
LMTK3	ENST00000600059.1	lemur tyrosine kinase 3	5	1	1	0	0	0	0	0	0	0	-0.16	-0.16	0.51	2009, 2011
GPX8	ENST00000296734.6	glutathione peroxidase 8 (putative)	2107	1	1	0	0	0	0	0	0	1	-0.16	-0.37	0.48	2011
AFF3	ENST00000409236.2	AF4/FMR2 family, member 3	296	1	0	0	1	0	0	0	0	0	-0.16	-0.16	0.65	2009, 2011
DAB2IP	ENST00000408936.3	DAB2 interacting protein	1787	1	0	0	1	0	0	0	0	1	-0.16	-0.16	0.63	2005, 2007, 2011
GIGYF1	ENST00000275732.5	GRB10 interacting GYF protein 1	5	1	0	1	0	0	0	0	0	0	-0.16	-0.16	0.45	2007, 2009, 2011
ATXN7L3	ENST00000454077.2	ataxin 7-like 3	43	1	0	1	0	2	0	2	0	1	-0.16	-0.16	0.64	2009, 2011
HCFC2	ENST00000229330.4	host cell factor C2	46	1	0	1	0	0	0	0	0	0	-0.16	-0.25	0.62
PLCG1	ENST00000244007.3	phospholipase C, gamma 1	69	1	0	0	1	3	1	2	0	3	-0.15	-0.58	0.74	2005, 2007, 2009, 2011
SPTBN2	ENST00000529997.1	spectrin, beta, non-erythrocytic 2	910	1	0	0	1	0	0	0	0	2	-0.15	-0.15	0.73	2005, 2007
FAT4	ENST00000394329.3	FAT atypical cadherin 4	75	1	1	0	0	0	0	0	0	0	-0.15	-0.15	0.16	2011
SOCS4	ENST00000395472.2	suppressor of cytokine signaling 4	336	1	0	0	1	0	0	0	0	0	-0.15	-0.21	0.58	2005, 2007, 2009, 2011
PARP8	ENST00000503750.2	poly (ADP-ribose) polymerase family, member 8	80	1	0	0	1	0	0	0	0	0	-0.15	-0.24	0.73	2011
PPP6C	ENST00000373547.4	protein phosphatase 6, catalytic subunit	346	1	0	0	1	0	0	0	0	1	-0.15	-0.33	0.64
ATXN7L1	ENST00000419735.3	ataxin 7-like 1	67	1	0	0	1	0	0	0	0	0	-0.15	-0.16	0.55
HS2ST1	ENST00000370550.5	heparan sulfate 2-O-sulfotransferase 1	787	1	1	0	0	0	0	0	0	0	-0.15	-0.34	0.88	2009, 2011
SYNJ1	ENST00000357345.3	synaptojanin 1	143	1	1	0	0	0	0	0	0	0	-0.15	-0.16	0.38	2005, 2007, 2009, 2011
HOOK3	ENST00000307602.4	hook microtubule-tethering protein 3	403	1	0	0	1	1	0	0	1	1	-0.15	-0.69	0.84	2011
GLCE	ENST00000559420.2	glucuronic acid epimerase	25	1	0	1	0	1	0	1	0	0	-0.15	-0.36	0.73	2005, 2007, 2009, 2011
SEC16A	ENST00000313050.7	SEC16 homolog A (S. cerevisiae)	814	1	0	0	1	1	0	1	0	1	-0.15	-0.15	0.74	2009
CREBRF	ENST00000540014.1	CREB3 regulatory factor	24	1	0	0	1	1	0	1	0	0	-0.14	-0.3	0.79	2005, 2007, 2009, 2011
TMEM55A	ENST00000285419.3	transmembrane protein 55A	151	1	0	1	0	0	0	0	0	0	-0.14	-0.37	0.81	2007, 2011
MAZ	ENST00000219782.6	MYC-associated zinc finger protein (purine-binding transcription factor)	1711	1	0	1	0	0	0	0	0	0	-0.14	-0.14	0.51	2007, 2011
RNF213	ENST00000582970.1	ring finger protein 213	630	1	0	1	0	2	0	1	1	1	-0.14	-0.22	0.66	2009
ERC1	ENST00000355446.5	ELKS/RAB6-interacting/CAST family member 1	159	1	1	0	0	1	0	0	1	0	-0.14	-0.14	0.88	2011
DSEL	ENST00000310045.7	dermatan sulfate epimerase-like	26	1	0	0	1	0	0	0	0	2	-0.14	-0.2	0.63	2011
GATS	ENST00000436886.2	GATS, stromal antigen 3 opposite strand	86	1	0	1	0	0	0	0	0	0	-0.14	-0.14	ORF
RIMS3	ENST00000372684.3	regulating synaptic membrane exocytosis 3	24	1	0	0	1	2	1	1	0	1	-0.14	-0.46	0.74	2005, 2007, 2009, 2011
PTCHD1	ENST00000379361.4	patched domain containing 1	59	1	0	0	1	2	0	1	1	0	-0.14	-0.4	0.59
CSNK1G1	ENST00000303052.7	casein kinase 1, gamma 1	149	1	1	0	0	0	0	0	0	2	-0.14	-0.14	0.31	2007, 2009, 2011
ARPP19	ENST00000566423.1	cAMP-regulated phosphoprotein, 19kDa	1316	1	1	0	0	0	0	0	0	0	-0.14	-0.52	0.85	2009, 2011
PDK3	ENST00000441463.2	pyruvate dehydrogenase kinase, isozyme 3	659	1	0	0	1	0	0	0	0	4	-0.13	-0.23	0.6	2011
FNDC3B	ENST00000336824.4	fibronectin type III domain containing 3B	509	1	0	0	1	0	0	0	0	2	-0.13	-0.26	0.63	2005, 2007, 2009, 2011
DCAF11	ENST00000446197.3	DDB1 and CUL4 associated factor 11	1599	1	0	0	1	0	0	0	0	0	-0.13	-0.13	0.56	2011
IRF2BP2	ENST00000366610.3	interferon regulatory factor 2 binding protein 2	8690	1	1	0	0	0	0	0	0	1	-0.13	-0.18	0.87	2009, 2011
GRAP2	ENST00000344138.4	GRB2-related adaptor protein 2	5	1	0	1	0	2	0	1	1	0	-0.13	-0.41	0.54
KIAA1024	ENST00000305428.3	KIAA1024	5	1	0	1	0	0	0	0	0	0	-0.12	-0.12	0.58	2009, 2011
FRMD5	ENST00000484674.1	FERM domain containing 5	161	1	1	0	0	0	0	0	0	0	-0.12	-0.34	0.78
ATOH1	ENST00000306011.3	atonal homolog 1 (Drosophila)	5	1	0	0	1	0	0	0	0	2	-0.12	-0.47	0.68
TBC1D30	ENST00000542120.1	TBC1 domain family, member 30	153	1	0	1	0	0	0	0	0	0	-0.12	-0.32	0.73	2011
ZSCAN29	ENST00000396976.2	zinc finger and SCAN domain containing 29	32	1	1	0	0	1	0	0	1	1	-0.12	-0.45	0.59	2009, 2011
NEK9	ENST00000238616.5	NIMA-related kinase 9	733	1	0	0	1	0	0	0	0	0	-0.12	-0.12	0.63
EHD4	ENST00000220325.4	EH-domain containing 4	515	1	0	1	0	0	0	0	0	0	-0.12	-0.12	0.6	2009, 2011
THTPA	ENST00000288014.6	thiamine triphosphatase	14	1	0	0	1	0	0	0	0	0	-0.12	-0.15	ORF
EMX1	ENST00000258106.6	empty spiracles homeobox 1	35	1	1	0	0	0	0	0	0	0	-0.12	-0.27	0.27
PTPRD	ENST00000381196.4	protein tyrosine phosphatase, receptor type, D	101	1	0	1	0	0	0	0	0	1	-0.11	-0.24	0.72	2009, 2011
SLC7A2	ENST00000494857.1	solute carrier family 7 (cationic amino acid transporter, y+ system), member 2	1233	1	1	0	0	0	0	0	0	0	-0.11	-0.12	0.21	2009, 2011
POLR3H	ENST00000396504.2	polymerase (RNA) III (DNA directed) polypeptide H (22.9kD)	216	1	1	0	0	2	0	2	0	0	-0.11	-0.12	< 0.1
XPO5	ENST00000265351.7	exportin 5	933	1	1	0	0	0	0	0	0	0	-0.11	-0.38	0.8	2005, 2007, 2009, 2011
CYB561D1	ENST00000496961.1	cytochrome b561 family, member D1	105	1	0	1	0	0	0	0	0	0	-0.11	-0.11	ORF
GPR26	ENST00000284674.1	G protein-coupled receptor 26	5	2	2	0	0	0	0	0	0	0	-0.11	-0.14	0.32
SEH1L	ENST00000262124.11	SEH1-like (S. cerevisiae)	632	1	1	0	0	0	0	0	0	0	-0.11	-0.23	ORF
KCTD16	ENST00000507359.3	potassium channel tetramerization domain containing 16	36	1	1	0	0	0	0	0	0	4	-0.11	-0.41	0.88
ACOT11	ENST00000343744.2	acyl-CoA thioesterase 11	36	1	0	1	0	0	0	0	0	0	-0.11	-0.11	ORF
KIAA0753	ENST00000361413.3	KIAA0753	133	1	0	1	0	0	0	0	0	0	-0.11	-0.11	0.46	2009, 2011
ACVR2B	ENST00000352511.4	activin A receptor, type IIB	21	1	1	0	0	3	1	1	1	1	-0.1	-0.24	0.87	2009, 2011
LPHN1	ENST00000340736.6	latrophilin 1	49	1	0	1	0	0	0	0	0	0	-0.1	-0.14	0.58	2005, 2007, 2009, 2011
EPN2	ENST00000314728.5	epsin 2	1609	1	1	0	0	0	0	0	0	0	-0.1	-0.12	0.13	2011
LMNB2	ENST00000325327.3	lamin B2	89	1	0	0	1	0	0	0	0	0	-0.1	-0.26	0.7	2009, 2011
MAP4K4	ENST00000413150.2	mitogen-activated protein kinase kinase kinase kinase 4	1551	1	0	1	0	0	0	0	0	0	-0.1	-0.25	0.58	2009, 2011
ACVRL1	ENST00000550683.1	activin A receptor type II-like 1	68	1	0	1	0	0	0	0	0	0	-0.1	-0.17	0.45
TRPM3	ENST00000377111.2	transient receptor potential cation channel, subfamily M, member 3	11	1	0	0	1	0	0	0	0	0	-0.1	-0.19	0.55
SMAD4	ENST00000398417.2	SMAD family member 4	403	1	1	0	0	0	0	0	0	2	-0.1	-0.6	0.14	2011
TM7SF3	ENST00000343028.4	transmembrane 7 superfamily member 3	35	1	1	0	0	0	0	0	0	0	-0.1	-0.51	0.3
DOCK3	ENST00000266037.9	dedicator of cytokinesis 3	47	1	1	0	0	1	0	1	0	1	-0.1	-0.1	0.25	2009, 2011
NEDD4L	ENST00000256832.7	neural precursor cell expressed, developmentally down-regulated 4-like, E3 ubiquitin protein ligase	617	1	0	0	1	1	0	1	0	2	-0.09	-0.36	0.68	2011
TBL1XR1	ENST00000430069.1	transducin (beta)-like 1 X-linked receptor 1	334	1	1	0	0	1	0	0	1	0	-0.09	-0.45	0.84	2005, 2007, 2009, 2011
RAB4A	ENST00000366690.4	RAB4A, member RAS oncogene family	850	1	0	1	0	0	0	0	0	0	-0.09	-0.34	0.68
MYO18A	ENST00000354329.4	myosin XVIIIA	159	1	0	1	0	0	0	0	0	2	-0.09	-0.1	< 0.1
GSG1	ENST00000396302.3	germ cell associated 1	5	1	0	1	0	0	0	0	0	1	-0.09	-0.32	0.46	2011
FOXN3	ENST00000345097.4	forkhead box N3	42	1	0	0	1	1	0	0	1	4	-0.08	-0.38	0.81	2009, 2011
C6orf120	ENST00000332290.2	chromosome 6 open reading frame 120	1415	1	1	0	0	0	0	0	0	1	-0.08	-0.4	< 0.1
NSD1	ENST00000439151.2	nuclear receptor binding SET domain protein 1	685	2	1	0	1	0	0	0	0	0	-0.08	-0.29	0.96	2011
RAB11FIP4	ENST00000325874.8	RAB11 family interacting protein 4 (class II)	169	1	0	1	0	0	0	0	0	2	-0.08	-0.21	0.71	2005, 2007, 2009, 2011
PDXK	ENST00000468090.1	pyridoxal (pyridoxine, vitamin B6) kinase	5653	1	1	0	0	3	1	2	0	2	-0.08	-0.47	0.84	2011
SERPINE1	ENST00000223095.4	serpin peptidase inhibitor, clade E (nexin, plasminogen activator inhibitor type 1), member 1	1508	1	1	0	0	1	0	1	0	1	-0.08	-0.5	0.84	2005, 2007, 2009, 2011
MLEC	ENST00000228506.3	malectin	12084	1	1	0	0	0	0	0	0	0	-0.08	-0.08	0.29	2011
CACNA2D2	ENST00000423994.2	calcium channel, voltage-dependent, alpha 2/delta subunit 2	19	1	0	1	0	0	0	0	0	0	-0.07	-0.07	0.45	2009, 2011
AHCYL2	ENST00000325006.3	adenosylhomocysteinase-like 2	51	1	0	1	0	0	0	0	0	1	-0.07	-0.36	0.76	2005, 2007, 2009, 2011
SNAP29	ENST00000215730.7	synaptosomal-associated protein, 29kDa	766	1	1	0	0	0	0	0	0	0	-0.07	-0.28	0.11
TNRC6B	ENST00000335727.9	trinucleotide repeat containing 6B	69	1	1	0	0	3	0	2	1	1	-0.07	-0.09	0.88	2007, 2009, 2011
PITPNM2	ENST00000280562.5	phosphatidylinositol transfer protein, membrane-associated 2	66	1	0	0	1	1	0	1	0	0	-0.07	-0.09	0.54
FBXO41	ENST00000295133.5	F-box protein 41	175	1	0	1	0	2	1	1	0	1	-0.07	-0.09	0.45	2007, 2009, 2011
BCL9L	ENST00000334801.3	B-cell CLL/lymphoma 9-like	91	1	0	1	0	1	0	1	0	3	-0.07	-0.17	0.62	2005, 2007, 2011
DNAH3	ENST00000415178.1	dynein, axonemal, heavy chain 3	5	1	0	0	1	2	0	1	1	0	-0.06	-0.06	ORF
COL12A1	ENST00000322507.8	collagen, type XII, alpha 1	482	1	0	1	0	0	0	0	0	0	-0.06	-0.33	0.73	2005, 2007, 2009, 2011
PAOX	ENST00000368539.4	polyamine oxidase (exo-N4-amino)	264	1	0	0	1	0	0	0	0	1	-0.06	-0.06	< 0.1
GALNT10	ENST00000297107.6	UDP-N-acetyl-alpha-D-galactosamine:polypeptide N-acetylgalactosaminyltransferase 10 (GalNAc-T10)	3445	1	1	0	0	0	0	0	0	0	-0.06	-0.06	0.1
TMEM255A	ENST00000309720.5	transmembrane protein 255A	113	1	1	0	0	0	0	0	0	1	-0.06	-0.6	0.87	2007, 2009, 2011
USP31	ENST00000219689.7	ubiquitin specific peptidase 31	214	1	1	0	0	2	0	1	1	0	-0.06	-0.32	0.77	2007, 2009, 2011
PDE7B	ENST00000308191.6	phosphodiesterase 7B	148	1	1	0	0	0	0	0	0	1	-0.06	-0.44	0.75	2009, 2011
DGKI	ENST00000453654.2	diacylglycerol kinase, iota	16	1	1	0	0	0	0	0	0	1	-0.06	-0.18	0.82	2009, 2011
WAC	ENST00000375664.4	WW domain containing adaptor with coiled-coil	322	1	1	0	0	1	0	0	1	0	-0.05	-0.42	0.81
UCK2	ENST00000367879.4	uridine-cytidine kinase 2	437	1	0	1	0	0	0	0	0	1	-0.05	-0.24	0.77	2011
SLC7A6	ENST00000219343.6	solute carrier family 7 (amino acid transporter light chain, y+L system), member 6	1044	1	1	0	0	0	0	0	0	0	-0.05	-0.13	0.44	2009, 2011
IPO11	ENST00000409534.1	importin 11	202	1	0	1	0	0	0	0	0	0	-0.05	-0.25	0.55
PDE3A	ENST00000359062.3	phosphodiesterase 3A, cGMP-inhibited	1182	1	0	0	1	0	0	0	0	1	-0.05	-0.18	0.72
MFSD6	ENST00000392328.1	major facilitator superfamily domain containing 6	47	1	0	1	0	1	0	0	1	0	-0.05	-0.31	0.61
THAP1	ENST00000345117.2	THAP domain containing, apoptosis associated protein 1	196	1	1	0	0	0	0	0	0	1	-0.05	-0.5	0.44
SPRED1	ENST00000299084.4	sprouty-related, EVH1 domain containing 1	547	1	1	0	0	0	0	0	0	0	-0.05	-0.19	0.57	2011
ASPHD2	ENST00000215906.5	aspartate beta-hydroxylase domain containing 2	102	2	0	1	1	0	0	0	0	0	-0.05	-0.56	0.89	2011
MSL2	ENST00000309993.2	male-specific lethal 2 homolog (Drosophila)	175	1	1	0	0	0	0	0	0	0	-0.05	-0.41	0.88	2007, 2009, 2011
PCNX	ENST00000304743.2	pecanex homolog (Drosophila)	458	1	1	0	0	0	0	0	0	0	-0.05	-0.05	0.11	2009, 2011
C9orf64	ENST00000376344.3	chromosome 9 open reading frame 64	126	1	0	0	1	2	0	0	2	1	-0.04	-0.56	0.64
ZNF644	ENST00000370440.1	zinc finger protein 644	40	1	1	0	0	0	0	0	0	0	-0.04	-0.39	0.84	2005, 2007, 2009, 2011
ADAT2	ENST00000606514.1	adenosine deaminase, tRNA-specific 2	303	1	0	0	1	1	0	1	0	0	-0.04	-0.41	0.6	2009, 2011
GDAP1L1	ENST00000342560.5	ganglioside induced differentiation associated protein 1-like 1	28	1	0	1	0	0	0	0	0	1	-0.04	-0.27	0.49	2005, 2007, 2011
CLCN3	ENST00000513761.1	chloride channel, voltage-sensitive 3	1142	1	1	0	0	1	0	0	1	0	-0.04	-0.66	0.88
LOXL3	ENST00000264094.3	lysyl oxidase-like 3	235	1	1	0	0	0	0	0	0	1	-0.03	-0.25	< 0.1	2007
SLC8A1	ENST00000406785.2	solute carrier family 8 (sodium/calcium exchanger), member 1	61	1	0	1	0	2	0	1	1	0	-0.03	-0.47	0.74
CDS2	ENST00000460006.1	CDP-diacylglycerol synthase (phosphatidate cytidylyltransferase) 2	782	1	1	0	0	3	2	1	0	0	-0.03	-0.52	0.14
SAR1A	ENST00000373242.2	SAR1 homolog A (S. cerevisiae)	253	1	1	0	0	0	0	0	0	1	-0.03	-0.32	0.33	2007, 2009, 2011
HPX	ENST00000265983.3	hemopexin	307	1	1	0	0	2	1	1	0	0	-0.03	-0.65	0.33
G3BP1	ENST00000394123.3	GTPase activating protein (SH3 domain) binding protein 1	688	1	0	0	1	0	0	0	0	2	-0.03	-0.27	0.65
GRID1	ENST00000327946.7	glutamate receptor, ionotropic, delta 1	45	1	0	1	0	0	0	0	0	0	-0.03	-0.29	0.73	2005, 2007, 2009, 2011
C14orf28	ENST00000325192.3	chromosome 14 open reading frame 28	98	1	1	0	0	0	0	0	0	0	-0.03	-0.47	0.76	2007, 2009, 2011
PITPNC1	ENST00000335257.6	phosphatidylinositol transfer protein, cytoplasmic 1	797	2	1	1	0	0	0	0	0	0	-0.03	-0.64	0.95
NABP1	ENST00000410026.2	nucleic acid binding protein 1	938	1	1	0	0	2	0	1	1	2	-0.02	-0.63	0.13
GFRA1	ENST00000439649.3	GDNF family receptor alpha 1	69	1	1	0	0	0	0	0	0	1	-0.02	-0.35	0.88	2011
MMAB	ENST00000545712.2	methylmalonic aciduria (cobalamin deficiency) cblB type	2107	1	1	0	0	2	1	1	0	0	-0.02	-0.7	0.33	2009, 2011
EMC3	ENST00000245046.2	ER membrane protein complex subunit 3	4423	1	1	0	0	0	0	0	0	0	-0.02	-0.34	0.79
MON2	ENST00000546600.1	MON2 homolog (S. cerevisiae)	784	1	1	0	0	1	1	0	0	0	-0.01	-0.42	0.61	2009, 2011
AIDA	ENST00000340020.6	axin interactor, dorsalization associated	48	1	1	0	0	0	0	0	0	0	-0.01	-0.31	0.51
CERS4	ENST00000559336.1	ceramide synthase 4	1182	1	1	0	0	0	0	0	0	0	-0.01	-0.35	0.3
HSBP1	ENST00000433866.2	heat shock factor binding protein 1	3000	1	1	0	0	0	0	0	0	0	-0.01	-0.61	0.7	2011
FAM208A	ENST00000493960.2	family with sequence similarity 208, member A	60	1	1	0	0	0	0	0	0	2	-0.01	-0.49	0.63	2011
TRIM13	ENST00000378182.3	tripartite motif containing 13	139	1	0	1	0	0	0	0	0	1	-0.01	-0.17	< 0.1
USP24	ENST00000294383.6	ubiquitin specific peptidase 24	306	1	0	0	1	0	0	0	0	0	-0.01	-0.14	0.69	2009, 2011
PPFIA1	ENST00000253925.7	protein tyrosine phosphatase, receptor type, f polypeptide (PTPRF), interacting protein (liprin), alpha 1	760	1	1	0	0	0	0	0	0	0	-0.01	-0.54	0.88	2005, 2007, 2009, 2011
GRHPR	ENST00000318158.6	glyoxylate reductase/hydroxypyruvate reductase	572	1	1	0	0	0	0	0	0	0	-0.01	-0.2	0.25
ZNF423	ENST00000561648.1	zinc finger protein 423	170	1	0	1	0	0	0	0	0	0	-0.01	-0.19	0.77
SHKBP1	ENST00000291842.5	SH3KBP1 binding protein 1	649	1	1	0	0	0	0	0	0	0	-0.01	-0.85	0.79	2005, 2007, 2009, 2011
AHSA2	ENST00000394457.3	AHA1, activator of heat shock 90kDa protein ATPase homolog 2 (yeast)	820	1	0	0	1	0	0	0	0	1	0	-0.36	0.76
ERP44	ENST00000262455.6	endoplasmic reticulum protein 44	1530	1	0	0	1	0	0	0	0	0	0	-0.17	0.61	2009, 2011
TMEM216	ENST00000334888.5	transmembrane protein 216	616	1	1	0	0	0	0	0	0	0	0	-0.47	0.13
MRPL3	ENST00000264995.3	mitochondrial ribosomal protein L3	943	1	1	0	0	0	0	0	0	2	0	-0.17	0.13
G6PC3	ENST00000269097.4	glucose 6 phosphatase, catalytic, 3	429	1	1	0	0	1	0	1	0	0	0	-0.48	0.88
MRPL52	ENST00000397505.2	mitochondrial ribosomal protein L52	8059	1	0	1	0	0	0	0	0	0	0	-0.44	0.65	2009, 2011
SLC2A4RG	ENST00000266077.2	SLC2A4 regulator	2555	1	0	1	0	0	0	0	0	0	0	-0.42	0.64	2005, 2007, 2009, 2011
WHAMM	ENST00000286760.4	WAS protein homolog associated with actin, golgi membranes and microtubules	834	2	2	0	0	0	0	0	0	0	0	-0.35	0.33
TMEM134	ENST00000393877.3	transmembrane protein 134	826	1	0	1	0	0	0	0	0	0	0	-0.25	0.61
GABRB1	ENST00000295454.3	gamma-aminobutyric acid (GABA) A receptor, beta 1	5	2	0	1	1	2	0	2	0	1	0	-0.64	0.91
ZNF593	ENST00000270812.5	zinc finger protein 593	3221	1	0	1	0	2	0	1	1	0	0	-0.6	0.6
ZBTB20	ENST00000462705.1	zinc finger and BTB domain containing 20	5	2	2	0	0	1	0	1	0	2	0	-0.39	0.98
TMEM97	ENST00000226230.6	transmembrane protein 97	10226	1	0	1	0	0	0	0	0	0	0	-0.26	0.55	2009, 2011
GATSL2	ENST00000426327.3	GATS protein-like 2	5	2	0	1	1	1	0	1	0	0	0	-0.34	0.87
CACNG2	ENST00000300105.6	calcium channel, voltage-dependent, gamma subunit 2	5	1	1	0	0	0	0	0	0	0	0	-0.22	0.83	2011
WNT1	ENST00000293549.3	wingless-type MMTV integration site family, member 1	5	1	0	1	0	0	0	0	0	0	0	-0.23	0.52	2005, 2007, 2009, 2011
RBCK1	ENST00000356286.5	RanBP-type and C3HC4-type zinc finger containing 1	2123	1	1	0	0	1	0	1	0	0	0	-0.21	0.15
NEUROD2	ENST00000302584.4	neuronal differentiation 2	5	1	0	1	0	0	0	0	0	0	0	-0.15	0.55	2007, 2011
RGS7BP	ENST00000334025.2	regulator of G-protein signaling 7 binding protein	5	1	0	0	1	0	0	0	0	0	0	-0.08	0.64
CNTD1	ENST00000588408.1	cyclin N-terminal domain containing 1	7	1	0	1	0	0	0	0	0	0	0	-0.13	ORF
KLHDC8A	ENST00000367155.3	kelch domain containing 8A	8	1	1	0	0	0	0	0	0	0	0	-0.08	0.89
TRIM44	ENST00000299413.5	tripartite motif containing 44	4203	1	0	1	0	1	0	1	0	0	0	-0.26	0.44
