# Supplementary material for: MicroRNA-34c acts as a bidirectional switch in the maturation of insulin-producing cells derived from mesenchymal stem cells
Source: Oncotarget. 2017 Oct 16;8(63):106844–57. doi: 10.18632/oncotarget.21883 (PMC5739778; doi:10.18632/oncotarget.21883)
Supplement: Supplementary file 4 [file oncotarget-08-106844-s004.xlsx]

## Sheet: Sheet1
Ortholog of target gene	Representative transcript	3P-seq tags + 5	Conserved sites total	Conserved 8mer sites	Conserved 7mer-m8 sites	Conserved 7mer-A1 sites
ACSL4	ENST00000469796.2	229	1	1	0	0
FLOT2	ENST00000394906.2	37	2	1	1	0
VAMP2	ENST00000316509.6	1840	3	1	2	0
AHCYL2	ENST00000325006.3	51	1	0	1	0
CUEDC1	ENST00000577830.1	1243	2	2	0	0
PPP1R11	ENST00000376773.1	17	2	2	0	0
MDM4	ENST00000391947.2	443	4	3	0	1
NAV3	ENST00000228327.6	277	3	1	1	1
SAR1A	ENST00000373242.2	253	1	1	0	0
ZFHX4	ENST00000521891.2	194	1	1	0	0
MET	ENST00000397752.3	1155	2	0	2	0
GREM2	ENST00000318160.4	631	1	1	0	0
RRAS	ENST00000246792.3	267	1	1	0	0
LGR4	ENST00000379214.4	1387	1	1	0	0
CTNND2	ENST00000304623.8	25	1	0	1	0
GABRA3	ENST00000370314.4	55	1	1	0	0
DAAM1	ENST00000395125.1	167	1	0	1	0
POGZ	ENST00000392723.1	170	1	1	0	0
ZMYM4	ENST00000314607.6	280	1	1	0	0
FOXP1	ENST00000318789.4	264	2	0	2	0
STRN3	ENST00000355683.5	697	1	1	0	0
FOXJ2	ENST00000162391.3	9	1	0	1	0
KIAA1217	ENST00000396445.1	320	1	1	0	0
PNOC	ENST00000301908.3	13	1	1	0	0
UHRF2	ENST00000276893.5	64	1	0	1	0
RAP1GDS1	ENST00000408927.3	970	1	1	0	0
OSGIN2	ENST00000451899.2	662	1	1	0	0
CBFA2T3	ENST00000327483.5	7	1	1	0	0
MSL2	ENST00000309993.2	175	1	1	0	0
FBXO30	ENST00000237281.4	224	1	1	0	0
PPFIA1	ENST00000253925.7	760	1	1	0	0
TGIF2	ENST00000373874.2	192	1	1	0	0
SLC4A7	ENST00000295736.5	146	1	1	0	0
ARID4B	ENST00000349213.3	940	1	0	1	0
CACNB3	ENST00000301050.2	41	1	1	0	0
PDGFRA	ENST00000257290.5	39	2	0	1	1
CA7	ENST00000394069.3	5	1	1	0	0
SHKBP1	ENST00000291842.5	649	1	1	0	0
NRIP3	ENST00000309166.3	58	1	1	0	0
KCNK3	ENST00000302909.3	19	2	1	1	0
RGS17	ENST00000367225.2	11	1	1	0	0
ATMIN	ENST00000299575.4	129	1	0	1	0
TANC2	ENST00000424789.2	155	1	1	0	0
ALDOA	ENST00000569798.1	21644	1	1	0	0
WASF1	ENST00000392587.2	55	1	0	1	0
MYH9	ENST00000216181.5	1317	1	0	1	0
TPD52	ENST00000379096.5	4585	1	1	0	0
LRRC40	ENST00000370952.3	88	1	1	0	0
DDX17	ENST00000396821.3	2204	1	1	0	0
TTC19	ENST00000261647.5	64	1	1	0	0
PDE7B	ENST00000308191.6	148	1	1	0	0
EVI5L	ENST00000270530.4	15	2	0	2	0
ACSL1	ENST00000454703.2	121	1	0	1	0
ZCCHC17	ENST00000344147.5	100	1	1	0	0
ALCAM	ENST00000306107.5	371	1	0	1	0
CR2	ENST00000367058.3	9	1	1	0	0
MAP2K1	ENST00000307102.5	8	1	1	0	0
MAP1A	ENST00000382031.1	223	1	0	1	0
PIP5K1A	ENST00000368890.4	3762	1	1	0	0
DNAJC16	ENST00000375847.3	366	1	1	0	0
MTA2	ENST00000278823.2	1168	1	1	0	0
LMAN2L	ENST00000264963.4	355	1	0	1	0
PTPRM	ENST00000332175.8	553	1	0	1	0
PREB	ENST00000260643.2	889	1	1	0	0
MTUS1	ENST00000381869.3	215	1	1	0	0
ZNF304	ENST00000391705.3	194	1	1	0	0
BRPF3	ENST00000357641.6	7032	1	1	0	0
MRAS	ENST00000289104.4	181	1	0	1	0
LRRC7	ENST00000310961.5	18	1	0	1	0
JAG1	ENST00000254958.5	421	1	0	1	0
CAMK4	ENST00000282356.4	73	1	1	0	0
TM9SF3	ENST00000371142.4	1030	1	0	0	1
MYRIP	ENST00000302541.6	9	2	0	1	1
DGKI	ENST00000453654.2	16	1	1	0	0
TOX	ENST00000361421.1	139	1	0	0	1
PSD3	ENST00000327040.8	133	1	0	1	0
RIC8B	ENST00000392837.4	49	1	0	1	0
